# Supplementary material for: Outdoor roaming of owned cats elevates risk of zoonotic pathogen exposure: A global synthesis
Source: PLoS Pathog. 2026 Apr 20;22(4):e1014160. doi: 10.1371/journal.ppat.1014160 (PMC13128103; doi:10.1371/journal.ppat.1014160)
Supplement: S1 Data — (XLSX) [file ppat.1014160.s008.xlsx]

## Sheet: 25-02235_S1Data.csv
Ref.ID	PxYr	path.short.g	path.type	Zoo	method.detail2	country	Life.Cat	Cat.Pos	Cat.Neg	Cat.Tot
1	2022	Alaria	Helminth	Zoo	Microscopy	Egypt	Feral	2	141	143
1	2022	Ancylostoma	Helminth	Zoo	Microscopy	Egypt	Feral	12	131	143
1	2022	Chlamydia	Bacteria	UK	Microscopy	Egypt	Feral	7	136	143
1	2022	Chlamydia	Bacteria	UK	Microscopy	Egypt	Feral	6	137	143
1	2022	Dipylidium	Helminth	Zoo	Microscopy	Egypt	Feral	1	142	143
1	2022	Opisthorchis	Helminth	Zoo	Microscopy	Egypt	Feral	1	142	143
1	2022	Physaloptera	Helminth	Zoo	Microscopy	Egypt	Feral	3	140	143
1	2022	Sarcocystis	Protozoa	Zoo	Microscopy	Egypt	Feral	10	133	143
1	2022	Strongyle	Helminth	Zoo	Microscopy	Egypt	Feral	3	140	143
1	2022	Taenia	Helminth	Zoo	Microscopy	Egypt	Feral	6	137	143
1	2022	Toxascaris	Helminth	Zoo	Microscopy	Egypt	Feral	32	111	143
1	2022	Toxocara	Helminth	Zoo	Microscopy	Egypt	Feral	43	100	143
1	2022	Toxoplasma	Protozoa	Zoo	Microscopy	Egypt	Feral	2	141	143
2	2017	Toxoplasma	Protozoa	Zoo		Japan	Owned.NR	73	346	419
3	2008	Ancylostoma	Helminth	Zoo	Microscopy	Qatar	Feral	38	450	488
3	2008	Dipylidium	Helminth	Zoo	Microscopy	Qatar	Feral	205	283	488
3	2008	Physaloptera	Helminth	Zoo	Microscopy	Qatar	Feral	25	463	488
3	2008	Taenia	Helminth	Zoo	Microscopy	Qatar	Feral	356	132	488
3	2008	Toxocara	Helminth	Zoo	Microscopy	Qatar	Feral	6	482	488
4	2006	Campylobacter	Bacteria	Zoo		Ireland	Shelter	36	42	78
5	2008	Aelurostrongylus	Helminth	No	Microscopy	Christmas Island	Feral	7	21	28
5	2008	Ancylostoma	Helminth	Zoo	Microscopy	Christmas Island	Feral	4	24	28
5	2008	Besnoitia	Protozoa	NR	Microscopy	Christmas Island	Feral	1	27	28
5	2008	Capillaria	Helminth	Zoo	Microscopy	Christmas Island	Feral	6	22	28
5	2008	Cryptosporidium	Protozoa	Zoo	Microscopy	Christmas Island	Feral	1	27	28
5	2008	Cystoisospora	Protozoa	No	Microscopy	Christmas Island	Feral	2	26	28
5	2008	Physaloptera	Helminth	Zoo	Microscopy	Christmas Island	Feral	1	27	28
5	2008	Pterygodermatites	Helminth	NR	Microscopy	Christmas Island	Feral	1	27	28
5	2008	Sarcocystis	Protozoa	Zoo	Microscopy	Christmas Island	Feral	1	27	28
5	2008	Spiruroid	Helminth	No	Microscopy	Christmas Island	Feral	3	25	28
5	2008	Strongyle	Helminth	Zoo	Microscopy	Christmas Island	Feral	13	15	28
5	2008	Strongyle	Helminth	Zoo	Microscopy	Christmas Island	Feral	1	27	28
5	2008	Taenia	Helminth	Zoo	Microscopy	Christmas Island	Feral	2	26	28
5	2008	Toxocara	Helminth	Zoo	Microscopy	Christmas Island	Feral	15	13	28
5	2008	Toxoplasma	Protozoa	Zoo	Serology	Christmas Island	Feral	24	1	25
6	2023	Endoparasites	Helminth	Zoo	Microscopy	Nepal	Indoor	1	2	3
6	2023	Endoparasites	Helminth	Zoo	Microscopy	Nepal	Outdoor	101	3	104
7	2020	Toxoplasma	Protozoa	Zoo	Serology	Australia	Feral	1	96	97
8	2010	Toxoplasma	Protozoa	Zoo		Philippines	Owned.NR	11	19	30
8	2010	Toxoplasma	Protozoa	Zoo	Serology	Philippines	Feral	17	13	30
9	2013	Toxoplasma	Protozoa	Zoo	Serology	France	Feral	19	10	29
10	2010	Toxoplasma	Protozoa	Zoo	Serology	France	Outdoor	454	407	861
11	1996	Leptospira	Bacteria	Zoo		Scotland	Owned.NR	8	74	82
12	2014	Toxoplasma	Protozoa	Zoo	Serology	Pakistan	Indoor	20	112	132
12	2014	Toxoplasma	Protozoa	Zoo	Serology	Pakistan	Outdoor	37	114	151
12	2014	Toxoplasma	Protozoa	Zoo	Serology	Pakistan	Indoor	74	195	269
13	2024	Cystoisospora	Protozoa	No	Microscopy	Iran	Feral	7	99	106
13	2024	Dipylidium	Helminth	Zoo	Microscopy	Iran	Feral	2	104	106
13	2024	Joyeuxiella	Helminth	NR	Microscopy	Iran	Feral	56	50	106
13	2024	Physaloptera	Helminth	Zoo	Microscopy	Iran	Feral	25	81	106
13	2024	Rictularia	Helminth	Zoo	Microscopy	Iran	Feral	2	104	106
13	2024	Taenia	Helminth	Zoo	Microscopy	Iran	Feral	23	83	106
13	2024	Toxocara	Helminth	Zoo	Microscopy	Iran	Feral	16	90	106
14	2019	Toxoplasma	Protozoa	Zoo	Microscopy	Korea	Feral	5	558	563
15	2010	Toxoplasma	Protozoa	Zoo	Serology	Iran	Feral	31	39	70
15	2010	Toxoplasma	Protozoa	Zoo	Serology	Iran	Outdoor	24	46	70
16	2011	Bartonella	Bacteria	Zoo	Serology	Egypt	Feral	105	73	178
16	2011	Toxoplasma	Protozoa	Zoo	Serology	Egypt	Feral	172	8	180
17	2010	Toxoplasma	Protozoa	Zoo	Serology	Egypt	Feral	154	4	158
18	2004	Bartonella	Bacteria	Zoo	Serology	Jordan	Outdoor	36	47	83
18	2004	Bartonella	Bacteria	Zoo	Serology	Jordan	Indoor	19	51	70
18	2004	Bartonella	Bacteria	Zoo	Serology	Jordan	Indoor	8	62	70
18	2004	Bartonella	Bacteria	Zoo	Serology	Jordan	Outdoor	7	76	83
19	2011	Toxoplasma	Protozoa	Zoo		Saudi Arabia	Owned.NR	12	48	60
19	2011	Toxoplasma	Protozoa	Zoo	Serology	Saudi Arabia	Feral	86	10	96
20	2010	Toxoplasma	Protozoa	Zoo	Serology	Iraq	Feral	41	49	90
21	2024	Toxocara	Helminth	Zoo	Molecular	Iraq	Outdoor	27	73	100
21	2024	Toxocara	Helminth	Zoo		Iraq	Owned.NR	19	81	100
22	2019	Leptospira	Bacteria	Zoo	Serology	Malaysia	Feral	20	90	110
23	2020	Leptospira	Bacteria	Zoo		Malaysia	Shelter	21	61	82
24	2009	Bartonella	Bacteria	Zoo	Molecular	Portugal	Feral	2	0	2
25	2018	Ancylostoma	Helminth	Zoo		Brazil	Owned.NR	9	40	49
25	2018	Cystoisospora	Protozoa	No		Brazil	Owned.NR	8	41	49
25	2018	Giardia	Protozoa	Zoo		Brazil	Owned.NR	2	47	49
25	2018	Spirometra	Helminth	Zoo		Brazil	Owned.NR	2	47	49
25	2018	Taenia	Helminth	Zoo		Brazil	Owned.NR	2	47	49
25	2018	Toxascaris	Helminth	Zoo		Brazil	Owned.NR	2	47	49
25	2018	Toxocara	Helminth	Zoo		Brazil	Owned.NR	6	43	49
26	2022	Rotaviruses	Virus	Zoo	Molecular	Italy	Indoor	4	28	32
26	2022	Rotaviruses	Virus	Zoo	Molecular	Italy	Outdoor	9	63	72
27	2003	Ancylostoma	Helminth	Zoo	Microscopy	USA	Feral	20	40	60
28	2022	Anaplasma	Bacteria	Zoo		Brazil	Owned.NR	21	369	390
28	2022	Babesia	Protozoa	Zoo		Brazil	Owned.NR	2	388	390
28	2022	Cytauxzoon	Protozoa	No		Brazil	Owned.NR	96	294	390
28	2022	Ehrlichia	Bacteria	Zoo		Brazil	Owned.NR	7	383	390
29	2015	Babesia	Protozoa	Zoo		Brazil	Owned.NR	5	81	86
29	2015	Babesia	Protozoa	Zoo	Molecular	Brazil	Feral	4	61	65
29	2015	Thelazia	Protozoa	Zoo		Brazil	Owned.NR	7	79	86
29	2015	Thelazia	Protozoa	Zoo	Molecular	Brazil	Feral	2	63	65
30	1999	Toxoplasma	Protozoa	Zoo		Canada	Owned.NR	16	57	73
30	1999	Toxoplasma	Protozoa	Zoo		Canada	Owned.NR	45	159	204
31	2009	Blastocystis	Fungal	Zoo	Microscopy	Iran	Feral	19	94	113
31	2009	Cystoisospora	Protozoa	No	Microscopy	Iran	Feral	6	107	113
31	2009	Cystoisospora	Protozoa	No	Microscopy	Iran	Feral	6	107	113
31	2009	Dipylidium	Helminth	Zoo	Microscopy	Iran	Feral	73	40	113
31	2009	Dipylidium	Helminth	Zoo	Microscopy	Iran	Feral	77	36	113
31	2009	Giardia	Protozoa	Zoo	Microscopy	Iran	Feral	1	112	113
31	2009	Joyeuxiella	Helminth	NR	Microscopy	Iran	Feral	96	17	113
31	2009	Mesocestoides	Helminth	Zoo	Microscopy	Iran	Feral	8	105	113
31	2009	Physaloptera	Helminth	Zoo	Microscopy	Iran	Feral	45	68	113
31	2009	Rictularia	Helminth	Zoo	Microscopy	Iran	Feral	59	54	113
31	2009	Sarcocystis	Protozoa	Zoo	Microscopy	Iran	Feral	9	104	113
31	2009	Taenia	Helminth	Zoo	Microscopy	Iran	Feral	17	96	113
31	2009	Toxocara	Helminth	Zoo	Microscopy	Iran	Feral	15	98	113
31	2009	Tritrichomonas	Protozoa	No	Microscopy	Iran	Feral	2	111	113
31	2009	Uncinaria	Helminth	Zoo	Microscopy	Iran	Feral	2	111	113
32	2016	Toxoplasma	Protozoa	Zoo	Serology	Brazil	Outdoor	9	26	35
33	2021	Ancylostoma	Helminth	Zoo	Microscopy	Brazil	Outdoor	11	51	62
33	2021	Ancylostoma	Helminth	Zoo	Microscopy	Brazil	Outdoor	4	136	140
33	2021	Cystoisospora	Protozoa	No	Microscopy	Brazil	Outdoor	3	59	62
33	2021	Cystoisospora	Protozoa	No	Microscopy	Brazil	Outdoor	7	133	140
33	2021	Dipylidium	Helminth	Zoo	Microscopy	Brazil	Outdoor	13	49	62
33	2021	Dipylidium	Helminth	Zoo	Microscopy	Brazil	Outdoor	13	127	140
33	2021	Endoparasites	Helminth	Zoo	Microscopy	Brazil	Outdoor	25	37	62
33	2021	Endoparasites	Helminth	Zoo	Microscopy	Brazil	Outdoor	25	115	140
33	2021	Toxocara	Helminth	Zoo	Microscopy	Brazil	Outdoor	2	60	62
33	2021	Toxocara	Helminth	Zoo	Microscopy	Brazil	Outdoor	2	138	140
34	2013	Toxoplasma	Protozoa	Zoo	Serology	Thailand	Outdoor	3	33	36
35	2018	Toxoplasma	Protozoa	Zoo	Serology	Iran	Feral	120	25	145
36	2012	Bartonella	Bacteria	Zoo		Thailand	Owned.NR	26	127	153
36	2012	Hemoplasma	Bacteria	Zoo		Thailand	Owned.NR	35	118	153
36	2012	Rickettsia	Bacteria	Zoo		Thailand	Owned.NR	0	153	153
37	2006	Toxoplasma	Protozoa	Zoo	Serology	West Indies	Outdoor	14	26	40
38	2017	Bartonella	Bacteria	Zoo	Molecular	Cyprus	Feral	6	30	36
38	2017	Bartonella	Bacteria	Zoo	Molecular	Cyprus	Indoor	2	38	40
38	2017	Bartonella	Bacteria	Zoo	Molecular	Cyprus	Outdoor	17	117	134
38	2017	FeLV	Virus	No	Serology	Cyprus	Feral	1	32	33
38	2017	FeLV	Virus	No	Serology	Cyprus	Indoor	5	34	39
38	2017	FeLV	Virus	No	Serology	Cyprus	Outdoor	5	120	125
38	2017	FIV	Virus	No	Serology	Cyprus	Feral	14	19	33
38	2017	FIV	Virus	No	Serology	Cyprus	Indoor	2	37	39
38	2017	FIV	Virus	No	Serology	Cyprus	Outdoor	29	96	125
38	2017	Hemoplasma	Bacteria	Zoo	Molecular	Cyprus	Feral	35	1	36
38	2017	Hemoplasma	Bacteria	Zoo	Molecular	Cyprus	Indoor	3	37	40
38	2017	Hemoplasma	Bacteria	Zoo	Molecular	Cyprus	Outdoor	58	76	134
38	2017	Hepatozoon	Protozoa	Zoo	Molecular	Cyprus	Feral	20	16	36
38	2017	Hepatozoon	Protozoa	No	Molecular	Cyprus	Indoor	11	29	40
38	2017	Hepatozoon	Protozoa	No	Molecular	Cyprus	Outdoor	55	79	134
38	2017	Leishmania	Protozoa	Zoo	Serology	Cyprus	Feral	1	35	36
38	2017	Leishmania	Protozoa	Zoo	Serology	Cyprus	Indoor	0	40	40
38	2017	Leishmania	Protozoa	Zoo	Serology	Cyprus	Outdoor	7	127	134
39	2021	Toxoplasma	Protozoa	Zoo	Serology	Cyprus	Indoor	7	29	36
39	2021	Toxoplasma	Protozoa	Zoo	Serology	Cyprus	Outdoor	43	76	119
40	2017	Toxoplasma	Protozoa	Zoo	Serology	Nigeria	Indoor	10	216	226
41	2008	Leishmania	Protozoa	Zoo		Spain	Owned.NR	3	230	233
42	2021	Toxocara	Helminth	Zoo	Molecular	Iran	Feral	19	76	95
43	2024	Toxoplasma	Protozoa	Zoo	Molecular	Iran	Feral	13	187	200
44	2014	Leptospira	Bacteria	Zoo	Serology	Chile	Indoor	0	9	9
44	2014	Leptospira	Bacteria	Zoo	Serology	Chile	Feral	6	28	34
44	2014	Leptospira	Bacteria	Zoo	Serology	Chile	Outdoor	4	77	81
45	1999	Campylobacter	Bacteria	Zoo	Culture	Australia	Feral	21	105	126
45	1999	Campylobacter	Bacteria	Zoo		Australia	Owned.NR	1	4	5
46	2015	Toxoplasma	Protozoa	Zoo	Serology	USA	Outdoor	103	97	200
47	2009	Cryptosporidium	Protozoa	Zoo	Fecal Ag	USA	Outdoor	7	77	84
47	2009	Cryptosporidium	Protozoa	Zoo	Fecal Ag	USA	Indoor	23	143	166
48	2019	Bartonella	Bacteria	Zoo	Serology	USA	Outdoor	58	31	89
48	2019	Rickettsia	Bacteria	Zoo	Serology	USA	Outdoor	0	89	89
49	2021	Aelurostrongylus	Helminth	No	Molecular	Chile	Outdoor	7	1	8
49	2021	Aelurostrongylus	Helminth	No	Molecular	Chile	Indoor	14	50	64
49	2021	Gurltia	Helminth	NR	Molecular	Chile	Indoor	12	16	28
49	2021	Gurltia	Helminth	NR	Molecular	Chile	Outdoor	33	31	64
50	2018	Toxoplasma	Protozoa	Zoo	Serology	Chile	Outdoor	44	21	65
51	2015	Toxoplasma	Protozoa	Zoo	Serology	Brazil	Indoor	0	26	26
51	2015	Toxoplasma	Protozoa	Zoo	Serology	Brazil	Outdoor	14	173	187
52	2010	Bartonella	Bacteria	Zoo	Serology	Australia	Outdoor	42	69	111
52	2010	Hemoplasma	Bacteria	Zoo	Molecular	Australia	Outdoor	17	94	111
53	2022	Aelurostrongylus	Helminth	No		Germany	Owned.NR	22	3145	3167
53	2022	Capillaria	Helminth	Zoo		Germany	Owned.NR	55	3112	3167
53	2022	Chlamydia	Bacteria	UK		Germany	Owned.NR	119	3048	3167
53	2022	Chlamydia	Bacteria	UK		Germany	Owned.NR	57	3110	3167
53	2022	Cystoisospora	Protozoa	No		Germany	Owned.NR	165	3002	3167
53	2022	Dipylidium	Helminth	Zoo		Germany	Owned.NR	3	3164	3167
53	2022	Giardia	Protozoa	Zoo		Germany	Owned.NR	399	2768	3167
53	2022	Sarcocystis	Protozoa	Zoo		Germany	Owned.NR	16	3151	3167
53	2022	Taenia	Helminth	Zoo		Germany	Owned.NR	19	3148	3167
53	2022	Toxocara	Helminth	Zoo		Germany	Owned.NR	200	2967	3167
53	2022	Toxoplasma	Protozoa	Zoo		Germany	Owned.NR	32	3135	3167
54	2014	Toxoplasma	Protozoa	Zoo	Serology	Brazil	Indoor	2	45	47
54	2014	Toxoplasma	Protozoa	Zoo	Serology	Brazil	Outdoor	4	57	61
55	2009	Toxoplasma	Protozoa	Zoo		USA	Owned.NR	33	425	458
56	2024	Endoparasites	Helminth	Zoo	Microscopy	Ethiopia	Indoor	0	4	4
56	2024	Endoparasites	Helminth	Zoo	Microscopy	Ethiopia	Outdoor	56	104	160
57	2012	Aelurostrongylus	Helminth	No	Microscopy	Germany	Feral	10	827	837
57	2012	Ancylostoma	Helminth	Zoo	Microscopy	Germany	Feral	10	827	837
57	2012	Capillaria	Helminth	Zoo	Microscopy	Germany	Feral	44	793	837
57	2012	Cystoisospora	Protozoa	No	Microscopy	Germany	Feral	64	773	837
57	2012	Giardia	Protozoa	Zoo	Fecal Ag	Germany	Feral	8	829	837
57	2012	Taenia	Helminth	Zoo	Microscopy	Germany	Feral	18	819	837
57	2012	Toxocara	Helminth	Zoo	Microscopy	Germany	Feral	228	609	837
57	2012	Toxoplasma	Protozoa	Zoo	Microscopy	Germany	Feral	3	834	837
58	2005	Campylobacter	Bacteria	Zoo		USA	Owned.NR	37	115	152
59	2011	Bartonella	Bacteria	Zoo		United Kingdom	Shelter	2	8	10
59	2011	Bartonella	Bacteria	Zoo		United Kingdom	Owned.NR	6	36	42
59	2011	Toxoplasma	Protozoa	Zoo		United Kingdom	Shelter	2	8	10
59	2011	Toxoplasma	Protozoa	Zoo		United Kingdom	Owned.NR	8	34	42
60	2017	Hemoplasma	Bacteria	Zoo	Molecular	Germany	Outdoor	37	192	229
60	2017	Hemoplasma	Bacteria	Zoo	Molecular	Germany	Indoor	4	199	203
61	2015	Anaplasma	Bacteria	Zoo	Molecular	Germany	Outdoor	2	477	479
62	1997	Bartonella	Bacteria	Zoo		Netherlands	Owned.NR	28	22	50
62	1997	Bartonella	Bacteria	Zoo	Serology	Netherlands	Feral	39	34	73
63	2017	Leptospira	Bacteria	Zoo	Serology	Caribbean	Feral	7	96	103
64	2014	Aelurostrongylus	Helminth	No	Microscopy	Europe	Outdoor	29	414	443
64	2014	Aelurostrongylus	Helminth	No	Microscopy	Europe	Indoor	7	436	443
64	2014	Capillaria	Helminth	Zoo		Europe	Owned.NR	16	1503	1519
64	2014	Cystoisospora	Protozoa	No		Europe	Owned.NR	148	1371	1519
64	2014	Dipylidium	Helminth	Zoo		Europe	Owned.NR	45	1474	1519
64	2014	Ectoparasites	Ectoparasite	Zoo	Microscopy	Europe	Outdoor	80	363	443
64	2014	Ectoparasites	Ectoparasite	Zoo	Microscopy	Europe	Indoor	40	403	443
64	2014	Giardia	Protozoa	Zoo		Europe	Owned.NR	48	1471	1519
64	2014	Taenia	Helminth	Zoo		Europe	Owned.NR	19	1500	1519
64	2014	Toxocara	Helminth	Zoo	Microscopy	Europe	Outdoor	251	192	443
64	2014	Toxocara	Helminth	Zoo	Microscopy	Europe	Indoor	49	394	443
65	2023	Leishmania	Protozoa	Zoo		Brazil	Owned.NR	5	115	120
65	2023	Toxoplasma	Protozoa	Zoo		Brazil	Owned.NR	31	89	120
66	1999	Ehrlichia	Bacteria	Zoo	Serology	Sweden	Outdoor	1	0	1
67	2017	Campylobacter	Bacteria	Zoo		New Zealand	Owned.NR	16	84	100
68	2017	Toxoplasma	Protozoa	Zoo		Brazil	Shelter	32	233	265
68	2017	Toxoplasma	Protozoa	Zoo	Serology	Brazil	Outdoor	4	103	107
69	2018	Echinococcus	Helminth	Zoo	Molecular	Italy	Outdoor	1	0	1
70	2011	Ancylostoma	Helminth	Zoo	Microscopy	India	Feral	2	25	27
70	2011	Dipylidium	Helminth	Zoo	Microscopy	India	Feral	11	16	27
70	2011	Gnathostoma	Helminth	Zoo	Microscopy	India	Feral	3	24	27
70	2011	Opisthorchis	Helminth	Zoo	Microscopy	India	Feral	1	26	27
70	2011	Physaloptera	Helminth	Zoo	Microscopy	India	Feral	12	15	27
70	2011	Spirocerca	Helminth	No	Microscopy	India	Feral	5	22	27
70	2011	Taenia	Helminth	Zoo	Microscopy	India	Feral	19	8	27
70	2011	Toxocara	Helminth	Zoo	Microscopy	India	Feral	16	11	27
71	2016	Toxoplasma	Protozoa	Zoo	Serology	Qatar	Feral	406	89	495
72	2021	Leptospira	Bacteria	Zoo	Serology	Canada	Feral	20	180	200
73	2022	Helminth	Helminth	Zoo	Microscopy	France	Outdoor	48	175	223
73	2022	Helminth	Helminth	Zoo	Microscopy	France	Indoor	14	188	202
74	2014	Leishmania	Protozoa	Zoo		Brazil	Owned.NR	2	48	50
74	2014	Toxoplasma	Protozoa	Zoo		Brazil	Owned.NR	2	48	50
75	2012	Bartonella	Bacteria	Zoo	Molecular	Brazil	Outdoor	9	191	200
76	2012	Toxoplasma	Protozoa	Zoo	Serology	Brazil	Outdoor	101	99	200
77	2014	Leptospira	Bacteria	Zoo	Serology	Brazil	Indoor	0	13	13
77	2014	Leptospira	Bacteria	Zoo	Serology	Brazil	Outdoor	4	44	48
78	2007	Bartonella	Bacteria	Zoo	Serology	USA	Outdoor	2	0	2
79	2020	Toxoplasma	Protozoa	Zoo		Australia	Owned.NR	162	255	417
80	2007	Toxoplasma	Protozoa	Zoo		Brazil	Owned.NR	100	300	400
81	2022	(HPAI)	Virus	Zoo	Molecular	USA	Outdoor	1	0	1
82	2013	Leishmania	Protozoa	Zoo		Italy	Owned.NR	274	4500	4774
83	2016	Toxoplasma	Protozoa	Zoo		Thailand	Owned.NR	3	66	69
84	1992	Campylobacter	Bacteria	Zoo		Switzerland	Owned.NR	21	135	156
85	2019	Dioctophyme	Helminth	Zoo		Argentina	Owned.NR	1	0	1
86	1998	Ancylostoma	Helminth	Zoo	Microscopy	Spain	Feral	17	41	58
86	1998	Dipylidium	Helminth	Zoo	Microscopy	Spain	Feral	12	46	58
86	1998	Dipylidium	Helminth	Zoo	Microscopy	Spain	Feral	5	53	58
86	1998	Dipylidium	Helminth	Zoo	Microscopy	Spain	Feral	12	46	58
86	1998	Joyeuxiella	Helminth	NR	Microscopy	Spain	Feral	32	26	58
86	1998	Mesocestoides	Helminth	Zoo	Microscopy	Spain	Feral	8	50	58
86	1998	Taenia	Helminth	Zoo	Microscopy	Spain	Feral	5	53	58
86	1998	Toxocara	Helminth	Zoo	Microscopy	Spain	Feral	32	26	58
87	2015	Amphimerus	Helminth	Zoo		Ecuador	Owned.NR	10	4	14
88	2019	Leishmania	Protozoa	Zoo		Brazil	Owned.NR	91	167	258
88	2019	Leishmania	Protozoa	Zoo	Serology	Brazil	Feral	18	0	18
89	2014	Toxoplasma	Protozoa	Zoo	Serology	Turkey	Feral	400	721	1121
90	2021	Blastocystis	Fungal	Zoo	Molecular	Turkey	Feral	17	448	465
91	2022	Chlamydia	Bacteria	UK	Serology	Spain	Feral	23	267	290
91	2022	Coxiella	Bacteria	Zoo	Serology	Spain	Feral	107	183	290
91	2022	Toxoplasma	Protozoa	Zoo	Serology	Spain	Feral	122	168	290
92	2013	Ancylostoma	Helminth	Zoo	Microscopy	Mexico	Outdoor	2	83	85
92	2013	Ancylostoma	Helminth	Zoo	Microscopy	Mexico	Feral	3	270	273
92	2013	Dipylidium	Helminth	Zoo	Microscopy	Mexico	Outdoor	25	60	85
92	2013	Dipylidium	Helminth	Zoo	Microscopy	Mexico	Feral	79	194	273
92	2013	Moniliformis	Helminth	Zoo	Microscopy	Mexico	Outdoor	0	85	85
92	2013	Moniliformis	Helminth	Zoo	Microscopy	Mexico	Feral	0	273	273
92	2013	Physaloptera	Helminth	Zoo	Microscopy	Mexico	Outdoor	4	81	85
92	2013	Physaloptera	Helminth	Zoo	Microscopy	Mexico	Feral	9	264	273
92	2013	Taenia	Helminth	Zoo	Microscopy	Mexico	Outdoor	1	84	85
92	2013	Taenia	Helminth	Zoo	Microscopy	Mexico	Feral	8	265	273
92	2013	Toxascaris	Helminth	Zoo	Microscopy	Mexico	Outdoor	0	85	85
92	2013	Toxascaris	Helminth	Zoo	Microscopy	Mexico	Feral	1	272	273
92	2013	Toxocara	Helminth	Zoo	Microscopy	Mexico	Outdoor	0	85	85
92	2013	Toxocara	Helminth	Zoo	Microscopy	Mexico	Feral	6	267	273
93	2005	Schistosoma	Helminth	Zoo		Philippines	Owned.NR	17	124	141
94	2013	Leishmania	Protozoa	Zoo	Serology	Brazil	Feral	2	384	386
94	2013	Toxoplasma	Protozoa	Zoo	Serology	Brazil	Feral	63	323	386
95	2008	Toxocara	Helminth	Zoo	Microscopy	Argentina	Feral	6	14	20
96	2020	Lagochilascaris	Helminth	Zoo	Microscopy	Brazil	Feral	1	0	1
97	2006	Bartonella	Bacteria	Zoo		USA	Owned.NR	6	14	20
97	2006	Bartonella	Bacteria	Zoo		USA	Shelter	21	93	114
97	2006	Bartonella	Bacteria	Zoo	Serology	USA	Feral	14	22	36
97	2006	Rickettsia	Bacteria	Zoo		USA	Owned.NR	6	14	20
97	2006	Rickettsia	Bacteria	Zoo		USA	Owned.NR	2	18	20
97	2006	Rickettsia	Bacteria	Zoo		USA	Owned.NR	1	19	20
97	2006	Rickettsia	Bacteria	Zoo		USA	Shelter	38	76	114
97	2006	Rickettsia	Bacteria	Zoo		USA	Shelter	13	101	114
97	2006	Rickettsia	Bacteria	Zoo		USA	Shelter	12	102	114
97	2006	Rickettsia	Bacteria	Zoo		USA	Shelter	6	108	114
97	2006	Rickettsia	Bacteria	Zoo	Serology	USA	Feral	9	27	36
97	2006	Rickettsia	Bacteria	Zoo	Serology	USA	Feral	4	32	36
97	2006	Rickettsia	Bacteria	Zoo	Serology	USA	Feral	3	33	36
97	2006	Rickettsia	Bacteria	Zoo	Serology	USA	Feral	2	34	36
98	2009	Alaria	Helminth	Zoo	Microscopy	Uruguay	Feral	1	3	4
98	2009	Capillaria	Helminth	Zoo	Microscopy	Uruguay	Feral	1	1	2
98	2009	Lagochilascaris	Helminth	Zoo	Microscopy	Uruguay	Feral	1	3	4
98	2009	Pearsonema	Helminth	No	Microscopy	Uruguay	Feral	3	1	4
98	2009	Spirometra	Helminth	Zoo	Microscopy	Uruguay	Feral	3	1	4
98	2009	Spiruroid	Helminth	No	Microscopy	Uruguay	Feral	1	3	4
98	2009	Toxocara	Helminth	Zoo	Microscopy	Uruguay	Feral	4	0	4
98	2009	Trichuris	Helminth	No	Microscopy	Uruguay	Feral	1	3	4
99	2013	Ancylostoma	Helminth	Zoo		Uruguay	Owned.NR	3	19	22
99	2013	Dipylidium	Helminth	Zoo	Microscopy	Uruguay	Feral	7	15	22
99	2013	Toxascaris	Helminth	Zoo	Microscopy	Uruguay	Feral	1	21	22
99	2013	Toxocara	Helminth	Zoo	Microscopy	Uruguay	Feral	8	14	22
99	2013	Trichuris	Helminth	Zoo	Microscopy	Uruguay	Feral	6	16	22
100	2006	Toxoplasma	Protozoa	Zoo	Serology	Brazil	Feral	55	8	63
101	2019	Aelurostrongylus	Helminth	No		Italy	Owned.NR	98	989	1087
102	2014	Toxoplasma	Protozoa	Zoo	Serology	Peru	Outdoor	8	39	47
102	2014	Toxoplasma	Protozoa	Zoo	Serology	Peru	Indoor	9	98	107
103	2014	Leptospira	Bacteria	Zoo	Molecular	Taiwan	Feral	71	21	92
103	2014	Leptospira	Bacteria	Zoo		Taiwan	Owned.NR	9	17	26
104	2017	Bartonella	Bacteria	Zoo		New Zealand	Owned.NR	4	19	23
104	2017	Rickettsia	Bacteria	Zoo		New Zealand	Owned.NR	3	20	23
105	2006	Bartonella	Bacteria	Zoo		Taiwan	Owned.NR	8	22	30
105	2006	Bartonella	Bacteria	Zoo	Molecular	Taiwan	Indoor	0	37	37
105	2006	Bartonella	Bacteria	Zoo	Molecular	Taiwan	Feral	23	41	64
106	1995	Bartonella	Bacteria	Zoo		USA	Owned.NR	80	32	112
106	1995	Bartonella	Bacteria	Zoo	Serology	USA	Outdoor	86	7	93
107	1999	Bartonella	Bacteria	Zoo	Serology	Philippines	Outdoor	73	34	107
108	1979	Yersinia	Bacteria	Zoo		USA	Owned.NR	3	62	65
109	2011	Toxoplasma	Protozoa	Zoo	Serology	Korea	Indoor	1	54	55
109	2011	Toxoplasma	Protozoa	Zoo	Serology	Korea	Feral	22	137	159
110	2006	Toxoplasma	Protozoa	Zoo	Serology	USA	Feral	31	61	92
111	2011	Ancylostoma	Helminth	Zoo		Brazil	Owned.NR	49	3	52
112	2009	Ancylostoma	Helminth	Zoo	Microscopy	Brazil	Feral	49	2	51
112	2009	Cryptosporidium	Protozoa	Zoo	Microscopy	Brazil	Feral	2	49	51
112	2009	Cystoisospora	Protozoa	No	Microscopy	Brazil	Feral	22	29	51
112	2009	Dipylidium	Helminth	Zoo	Microscopy	Brazil	Feral	11	40	51
112	2009	Giardia	Protozoa	Zoo	Microscopy	Brazil	Feral	3	48	51
112	2009	Toxocara	Helminth	Zoo	Microscopy	Brazil	Feral	22	29	51
113	2011	Toxoplasma	Protozoa	Zoo	Serology	Brazil	Indoor	0	6	6
113	2011	Toxoplasma	Protozoa	Zoo	Serology	Brazil	Outdoor	11	42	53
114	2020	Ectoparasites	Ectoparasite	Zoo	Microscopy	various Asia	Outdoor	1137	15	1152
114	2020	Ectoparasites	Ectoparasite	Zoo	Microscopy	various Asia	Outdoor	1094	58	1152
114	2020	Ectoparasites	Ectoparasite	Zoo	Microscopy	various Asia	Outdoor	29	1123	1152
114	2020	Ectoparasites	Ectoparasite	Zoo	Microscopy	various Asia	Outdoor	7	1145	1152
115	1981	Acanthocephalan	Helminth	No	Microscopy	Australia	Feral	19	308	327
115	1981	Aelurostrongylus	Helminth	No	Microscopy	Australia	Feral	14	313	327
115	1981	Cylicospirura	Helminth	Zoo	Microscopy	Australia	Feral	27	300	327
115	1981	Dipylidium	Helminth	Zoo	Microscopy	Australia	Feral	2	325	327
115	1981	Gnathostoma	Helminth	Zoo	Microscopy	Australia	Feral	1	326	327
115	1981	Ollulanus	Helminth	NR	Microscopy	Australia	Feral	5	322	327
115	1981	Spirometra	Helminth	Zoo	Microscopy	Australia	Feral	33	294	327
115	1981	Taenia	Helminth	Zoo	Microscopy	Australia	Feral	33	294	327
115	1981	Toxocara	Helminth	Zoo	Microscopy	Australia	Feral	28	299	327
116	2018	Toxoplasma	Protozoa	Zoo		China	Owned.NR	39	141	180
117	2016	Toxoplasma	Protozoa	Zoo		China	Owned.NR	11	91	102
117	2016	Toxoplasma	Protozoa	Zoo	Serology	China	Feral	59	201	260
118	2012	Coxiella	Bacteria	Zoo	Serology	Australia	Feral	12	19	31
119	1988	Ancylostoma	Helminth	Zoo	Microscopy	Brazil	Feral	150	524	674
119	1988	Toxocara	Helminth	Zoo	Microscopy	Brazil	Feral	119	555	674
120	2012	Toxoplasma	Protozoa	Zoo	Serology	Brazil	Feral	70	48	118
121	2011	Bartonella	Bacteria	Zoo		Brazil	Owned.NR	19	21	40
122	2011	Toxoplasma	Protozoa	Zoo		Brazil	Owned.NR	46	236	282
123	2021	Coxiella	Bacteria	Zoo	Serology	Canada	Outdoor	1	58	59
123	2021	Coxiella	Bacteria	Zoo		Canada	Owned.NR	0	73	73
123	2021	Coxiella	Bacteria	Zoo	Serology	Canada	Feral	0	52	52
124	2007	Toxoplasma	Protozoa	Zoo	Serology	USA	Indoor	2	9	11
124	2007	Toxoplasma	Protozoa	Zoo	Serology	USA	Outdoor	5	24	29
125	2021	Dipylidium	Helminth	Zoo	Microscopy	Iran	Feral	24	80	104
125	2021	Joyeuxiella	Helminth	NR	Microscopy	Iran	Feral	34	70	104
125	2021	Physaloptera	Helminth	Zoo	Microscopy	Iran	Feral	5	99	104
125	2021	Rictularia	Helminth	NR	Microscopy	Iran	Feral	5	99	104
125	2021	Taenia	Helminth	Zoo	Microscopy	Iran	Feral	46	58	104
125	2021	Toxocara	Helminth	Zoo	Microscopy	Iran	Feral	51	53	104
126	2011	Toxoplasma	Protozoa	Zoo	Serology	Romania	Feral	115	58	173
127	2019	Enterocytozoon	Fungal	Zoo	Molecular	Spain	Feral	3	51	54
127	2019	Enterocytozoon	Fungal	Zoo		Spain	Owned.NR	0	34	34
128	2018	Toxoplasma	Protozoa	Zoo	Molecular	USA	Feral	5	64	69
129	2008	Toxoplasma	Protozoa	Zoo		Belgium	Owned.NR	141	426	567
130	2022	Ancylostoma	Helminth	Zoo	Fecal Ag	Ireland	Feral	7	234	241
130	2022	Giardia	Protozoa	Zoo	Fecal Ag	Ireland	Feral	31	210	241
130	2022	Toxocara	Helminth	Zoo	Fecal Ag	Ireland	Feral	56	185	241
131	2002	Toxoplasma	Protozoa	Zoo	Serology	USA	Indoor	7	20	27
131	2002	Toxoplasma	Protozoa	Zoo	Serology	USA	Outdoor	35	54	89
131	2002	Toxoplasma	Protozoa	Zoo	Serology	USA	Feral	42	74	116
132	2013	Toxoplasma	Protozoa	Zoo	Serology	Latvia	Indoor	18	55	73
132	2013	Toxoplasma	Protozoa	Zoo	Serology	Latvia	Outdoor	107	56	163
133	1996	Echinococcus	Helminth	Zoo		USA	Owned.NR	25	10625	10650
134	2014	Toxoplasma	Protozoa	Zoo	Serology	Iran	Feral	3	105	108
135	2013	Leptospira	Bacteria	Zoo	Serology	France	Feral	8	22	30
136	2015	Aelurostrongylus	Helminth	No	Microscopy	Italy	Indoor	3	51	54
136	2015	Aelurostrongylus	Helminth	No	Microscopy	Italy	Outdoor	68	746	814
136	2015	Capillaria	Helminth	Zoo	Microscopy	Italy	Indoor	0	54	54
136	2015	Capillaria	Helminth	Zoo	Microscopy	Italy	Outdoor	23	791	814
136	2015	Troglostrongylus	Helminth	Zoo	Microscopy	Italy	Indoor	3	51	54
136	2015	Troglostrongylus	Helminth	Zoo	Microscopy	Italy	Outdoor	47	767	814
137	2017	Aelurostrongylus	Helminth	No	Microscopy	Cyprus	Indoor	0	48	48
137	2017	Aelurostrongylus	Helminth	No	Microscopy	Cyprus	Outdoor	4	133	137
137	2017	Cestodes	Helminth	Zoo	Microscopy	Cyprus	Indoor	1	47	48
137	2017	Cestodes	Helminth	Zoo	Microscopy	Cyprus	Outdoor	12	125	137
137	2017	Cystoisospora	Protozoa	No	Microscopy	Cyprus	Indoor	2	46	48
137	2017	Cystoisospora	Protozoa	No	Microscopy	Cyprus	Indoor	0	48	48
137	2017	Cystoisospora	Protozoa	No	Microscopy	Cyprus	Outdoor	20	117	137
137	2017	Cystoisospora	Protozoa	No	Microscopy	Cyprus	Outdoor	5	132	137
137	2017	Dipylidium	Helminth	Zoo	Microscopy	Cyprus	Indoor	0	48	48
137	2017	Dipylidium	Helminth	Zoo	Microscopy	Cyprus	Outdoor	1	136	137
137	2017	Giardia	Protozoa	Zoo	Microscopy	Cyprus	Indoor	2	46	48
137	2017	Giardia	Protozoa	Zoo	Microscopy	Cyprus	Outdoor	10	127	137
137	2017	Taenia	Helminth	Zoo	Microscopy	Cyprus	Indoor	0	48	48
137	2017	Taenia	Helminth	Zoo	Microscopy	Cyprus	Outdoor	1	136	137
137	2017	Toxocara	Helminth	Zoo	Microscopy	Cyprus	Indoor	1	47	48
137	2017	Toxocara	Helminth	Zoo	Microscopy	Cyprus	Outdoor	21	116	137
137	2017	Troglostrongylus	Helminth	Zoo	Microscopy	Cyprus	Indoor	0	48	48
137	2017	Troglostrongylus	Helminth	Zoo	Microscopy	Cyprus	Outdoor	9	128	137
138	2017	Aelurostrongylus	Helminth	No	Microscopy	Greece	Feral	11	139	150
138	2017	Ancylostoma	Helminth	Zoo	Microscopy	Greece	Feral	6	144	150
138	2017	Bartonella	Bacteria	Zoo	Serology	Greece	Feral	87	61	148
138	2017	Cystoisospora	Protozoa	No	Microscopy	Greece	Feral	10	140	150
138	2017	Cystoisospora	Protozoa	No	Microscopy	Greece	Feral	11	139	150
138	2017	Dipylidium	Helminth	Zoo	Microscopy	Greece	Feral	3	147	150
138	2017	Dirofilaria	Helminth	Zoo	Serology	Greece	Feral	7	141	148
138	2017	Ehrlichia	Bacteria	Zoo	Serology	Greece	Feral	3	145	148
138	2017	Leishmania	Protozoa	Zoo	Serology	Greece	Feral	9	139	148
138	2017	Rickettsia	Bacteria	Zoo	Serology	Greece	Feral	64	84	148
138	2017	Toxascaris	Helminth	Zoo	Microscopy	Greece	Feral	12	138	150
138	2017	Toxocara	Helminth	Zoo	Microscopy	Greece	Feral	36	114	150
138	2017	Troglostrongylus	Helminth	Zoo	Microscopy	Greece	Feral	9	141	150
138	2017	Uncinaria	Helminth	Zoo	Microscopy	Greece	Feral	2	148	150
139	2018	Mycoplasma	Bacteria	Zoo	Molecular	Spain	Outdoor	10	72	82
139	2018	Mycoplasma	Bacteria	Zoo	Molecular	Spain	Feral	22	116	138
139	2018	Mycoplasma	Bacteria	Zoo	Molecular	Spain	Indoor	12	239	251
140	1993	Leptospira	Bacteria	Zoo		Australia	Owned.NR	10	49	59
141	2023	Sporothrix	Fungal	Zoo	Culture	Paraguay	Outdoor	2	0	2
142	2012	Hantavirus	Virus	Zoo		Belgium	Owned.NR	21	105	126
143	2002	Toxoplasma	Protozoa	Zoo	Serology	Belgium	Feral	243	103	346
144	2020	Leptospira	Bacteria	Zoo	Molecular	Chile	Outdoor	36	195	231
145	2017	Leptospira	Bacteria	Zoo	Serology	Brazil	Feral	2	6	8
146	2010	Ancylostoma	Helminth	Zoo	Microscopy	Portugal	Feral	1	73	74
146	2010	Ancylostoma	Helminth	Zoo	Microscopy	Portugal	Feral	2	72	74
146	2010	Dipylidium	Helminth	Zoo	Microscopy	Portugal	Feral	1	73	74
146	2010	Toxascaris	Helminth	Zoo	Microscopy	Portugal	Feral	1	73	74
146	2010	Toxocara	Helminth	Zoo	Microscopy	Portugal	Feral	8	66	74
146	2010	Toxoplasma	Protozoa	Zoo	Serology	Portugal	Feral	47	149	196
146	2010	Toxoplasma	Protozoa	Zoo	Serology	Portugal	Feral	1	179	180
147	2009	Bartonella	Bacteria	Zoo		West Indies	Owned.NR	38	37	75
147	2009	Bartonella	Bacteria	Zoo	Serology	West Indies	Feral	53	48	101
147	2009	Toxoplasma	Protozoa	Zoo		West Indies	Owned.NR	23	52	75
147	2009	Toxoplasma	Protozoa	Zoo	Serology	West Indies	Feral	28	73	101
148	2009	Toxoplasma	Protozoa	Zoo	Serology	West Indies	Feral	71	25	96
149	2010	Toxoplasma	Protozoa	Zoo	Serology	United Arab Emirates	Feral	1	3	4
150	2007	Toxoplasma	Protozoa	Zoo	Serology	Puerto Rico	Feral	16	3	19
151	2004	Toxoplasma	Protozoa	Zoo	Serology	Brazil	Feral	49	9	58
152	2006	Toxoplasma	Protozoa	Zoo		Colombia	Owned.NR	52	118	170
152	2006	Toxoplasma	Protozoa	Zoo	Serology	Colombia	Feral	52	118	170
153	1995	Toxoplasma	Protozoa	Zoo	Serology	USA	Feral	223	72	295
154	2009	Bartonella	Bacteria	Zoo	Serology	USA	Feral	54	156	210
154	2009	Toxoplasma	Protozoa	Zoo	Serology	USA	Feral	41	169	210
155	2013	Toxoplasma	Protozoa	Zoo	Serology	Ethiopia	Feral	33	3	36
156	2002	Toxoplasma	Protozoa	Zoo	Serology	USA	Feral	62	16	78
156	2002	Toxoplasma	Protozoa	Zoo	Serology	USA	Outdoor	38	42	80
156	2002	Toxoplasma	Protozoa	Zoo	Serology	USA	Feral	50	44	94
157	1998	Blastocystis	Fungal	Zoo		Australia	Owned.NR	2	0	2
157	1998	Blastocystis	Fungal	Zoo		Australia	Shelter	33	17	50
158	2018	Thelazia	Helminth	Zoo	Microscopy	Romania	Outdoor	1	0	1
159	2017	Leptospira	Bacteria	Zoo	Molecular	Australia	Feral	25	116	141
160	2018	Aelurostrongylus	Helminth	No	Microscopy	Christmas Island	Feral	2	64	66
160	2018	Ancylostoma	Helminth	Zoo	Microscopy	Christmas Island	Feral	52	14	66
160	2018	Joyeuxiella	Helminth	NR	Microscopy	Christmas Island	Feral	31	35	66
160	2018	Moniliformis	Helminth	Zoo	Microscopy	Christmas Island	Feral	1	65	66
160	2018	Physaloptera	Helminth	Zoo	Microscopy	Christmas Island	Feral	3	63	66
160	2018	Platynosomum	Helminth	NR	Microscopy	Christmas Island	Feral	7	59	66
160	2018	Rictularia	Helminth	Zoo	Microscopy	Christmas Island	Feral	4	62	66
160	2018	Taenia	Helminth	Zoo	Microscopy	Christmas Island	Feral	40	26	66
160	2018	Toxocara	Helminth	Zoo	Microscopy	Christmas Island	Feral	37	29	66
161	2006	Bartonella	Bacteria	Zoo	Molecular	USA	Feral	29	83	112
161	2006	Mycoplasma	Bacteria	Zoo	Molecular	USA	Feral	14	98	112
162	2012	Toxocara	Helminth	Zoo		Colombia	Owned.NR	52	69	121
163	1988	Yersinia	Bacteria	Zoo	Serology	USA	Outdoor	60	0	60
164	2015	Ascocotyle	Helminth	Zoo	Microscopy	Saudi Arabia	Feral	1	239	240
164	2015	Centrocestus	Trematode	Zoo	Microscopy	Saudi Arabia	Feral	1	239	240
164	2015	Echinochasmus	Helminth	Zoo	Microscopy	Saudi Arabia	Feral	4	236	240
164	2015	Galactosomum	Helminth	Zoo	Microscopy	Saudi Arabia	Feral	1	239	240
164	2015	Haplorchis	Helminth	Zoo	Microscopy	Saudi Arabia	Feral	9	231	240
164	2015	Haplorchis	Helminth	Zoo	Microscopy	Saudi Arabia	Feral	1	239	240
164	2015	Heterophyes	Helminth	Zoo	Microscopy	Saudi Arabia	Feral	26	214	240
164	2015	Heterophyes	Helminth	Zoo	Microscopy	Saudi Arabia	Feral	38	202	240
164	2015	Heterophyes	Helminth	Zoo	Microscopy	Saudi Arabia	Feral	7	233	240
164	2015	Mesostephanus	Helminth	Zoo	Microscopy	Saudi Arabia	Feral	1	239	240
164	2015	Mesostephanus	Helminth	Zoo	Microscopy	Saudi Arabia	Feral	3	237	240
164	2015	Pygidiopsis	Helminth	Zoo	Microscopy	Saudi Arabia	Feral	1	239	240
164	2015	Stellantchasmus	Helminth	Zoo	Microscopy	Saudi Arabia	Feral	4	236	240
164	2015	Stictodora	Helminth	Zoo	Microscopy	Saudi Arabia	Feral	5	235	240
165	2017	Alaria	Helminth	Zoo	Microscopy	Egypt	Feral	3	167	170
165	2017	Ancylostoma	Helminth	Zoo	Microscopy	Egypt	Feral	3	167	170
165	2017	Dipylidium	Helminth	Zoo	Microscopy	Egypt	Feral	32	138	170
165	2017	Ectoparasites	Ectoparasite	Zoo	Microscopy	Egypt	Feral	3	167	170
165	2017	Heterophyids	Helminth	No	Microscopy	Egypt	Feral	20	150	170
165	2017	Mesostephanus	Helminth	Zoo	Microscopy	Egypt	Feral	2	168	170
165	2017	Physaloptera	Helminth	Zoo	Microscopy	Egypt	Feral	1	169	170
165	2017	Strongyle	Helminth	Zoo	Microscopy	Egypt	Feral	1	169	170
165	2017	Taenia	Helminth	Zoo	Microscopy	Egypt	Feral	2	168	170
165	2017	Toxascaris	Helminth	Zoo	Microscopy	Egypt	Feral	14	156	170
165	2017	Toxocara	Helminth	Zoo	Microscopy	Egypt	Feral	14	156	170
165	2017	Trichuris	Helminth	Zoo	Microscopy	Egypt	Feral	1	169	170
166	2023	Cryptosporidium	Protozoa	Zoo		Egypt	Owned.NR	8	126	134
166	2023	Giardia	Protozoa	Zoo		Egypt	Owned.NR	43	91	134
167	2020	Cryptosporidium	Protozoa	Zoo		Denmark	Owned.NR	4	43	47
167	2020	Cryptosporidium	Protozoa	Zoo		Denmark	Shelter	15	222	237
167	2020	Giardia	Protozoa	Zoo		Denmark	Owned.NR	6	41	47
167	2020	Giardia	Protozoa	Zoo		Denmark	Shelter	14	223	237
168	2010	Ancylostoma	Helminth	Zoo	Microscopy	Thailand	Feral	50	28	78
168	2010	Capillaria	Helminth	Zoo	Microscopy	Thailand	Feral	2	76	78
168	2010	Coccidia	Protozoa	No	Microscopy	Thailand	Feral	2	76	78
168	2010	Giardia	Protozoa	Zoo	Microscopy	Thailand	Feral	2	76	78
168	2010	Opisthorchis	Helminth	Zoo	Microscopy	Thailand	Feral	3	75	78
168	2010	Physaloptera	Helminth	Zoo	Microscopy	Thailand	Feral	1	77	78
168	2010	Spirocerca	Helminth	No	Microscopy	Thailand	Feral	2	76	78
168	2010	Strongyloides	Helminth	Zoo	Microscopy	Thailand	Feral	1	77	78
168	2010	Taenia	Helminth	Zoo	Microscopy	Thailand	Feral	1	77	78
168	2010	Trematode	Helminth	Zoo	Microscopy	Thailand	Feral	5	73	78
168	2010	Trichuris	Helminth	Zoo	Microscopy	Thailand	Feral	3	75	78
169	2016	Toxoplasma	Protozoa	Zoo	Serology	Turkey	Outdoor	45	57	102
170	2009	Alaria	Helminth	Zoo	Microscopy	Iran	Feral	26	74	100
170	2009	Cystoisospora	Protozoa	No	Microscopy	Iran	Feral	80	20	100
170	2009	Cystoisospora	Protozoa	No	Microscopy	Iran	Feral	70	30	100
170	2009	Dipylidium	Helminth	Zoo	Microscopy	Iran	Feral	41	59	100
170	2009	Dipylidium	Helminth	Zoo	Microscopy	Iran	Feral	23	77	100
170	2009	Dipylidium	Helminth	Zoo	Microscopy	Iran	Feral	21	79	100
170	2009	Joyeuxiella	Helminth	NR	Microscopy	Iran	Feral	55	45	100
170	2009	Oncicola	Helminth	Zoo	Microscopy	Iran	Feral	34	66	100
170	2009	Opisthorchis	Helminth	Zoo	Microscopy	Iran	Feral	33	67	100
170	2009	Physaloptera	Helminth	Zoo	Microscopy	Iran	Feral	88	12	100
170	2009	Sarcocystis	Protozoa	Zoo	Microscopy	Iran	Feral	10	90	100
170	2009	Taenia	Helminth	Zoo	Microscopy	Iran	Feral	18	82	100
170	2009	Toxocara	Helminth	Zoo	Microscopy	Iran	Feral	8	92	100
170	2009	Toxoplasma	Protozoa	Zoo	Microscopy	Iran	Feral	42	58	100
171	2014	Toxoplasma	Protozoa	Zoo	Serology	Portugal	Indoor	44	171	215
172	2019	Toxoplasma	Protozoa	Zoo	Serology	South Africa	Outdoor	35	74	109
173	2024	Orientia	Bacteria	Zoo		Thailand	Owned.NR	53	134	187
173	2024	Rickettsia	Bacteria	Zoo		Thailand	Owned.NR	12	175	187
173	2024	Rickettsia	Bacteria	Zoo		Thailand	Owned.NR	8	179	187
174	2004	Bartonella	Bacteria	Zoo	Serology	Italy	Feral	207	341	548
175	2004	Bartonella	Bacteria	Zoo		Italy	Owned.NR	49	116	165
175	2004	Bartonella	Bacteria	Zoo	Serology	Italy	Feral	553	863	1416
176	2023	Aelurostrongylus	Helminth	No	Molecular	Brazil	Indoor	14	3	17
176	2023	Aelurostrongylus	Helminth	No	Molecular	Brazil	Outdoor	18	8	26
177	2023	Capillaria	Helminth	Zoo		Croatia	Owned.NR	1	63	64
177	2023	Cryptosporidium	Protozoa	Zoo		Croatia	Owned.NR	1	63	64
177	2023	Cystoisospora	Protozoa	No		Croatia	Owned.NR	1	63	64
177	2023	Dipylidium	Helminth	Zoo		Croatia	Owned.NR	1	63	64
177	2023	Giardia	Protozoa	Zoo		Croatia	Owned.NR	12	52	64
177	2023	Taenia	Helminth	Zoo		Croatia	Owned.NR	2	62	64
177	2023	Toxocara	Helminth	Zoo		Croatia	Owned.NR	4	60	64
178	2019	Endoparasites	Helminth	Zoo	Microscopy	Central Java	Feral	6	4	10
178	2019	Endoparasites	Helminth	Zoo	Microscopy	Central Java	Indoor	3	7	10
178	2019	Endoparasites	Helminth	Zoo	Microscopy	Central Java	Outdoor	1	9	10
179	2014	Toxoplasma	Protozoa	Zoo	Serology	Brazil	Indoor	16	20	36
179	2014	Toxoplasma	Protozoa	Zoo	Serology	Brazil	Feral	25	44	69
179	2014	Toxoplasma	Protozoa	Zoo	Serology	Brazil	Outdoor	47	49	96
180	2024	Toxoplasma	Protozoa	Zoo	Serology	Brazil	Outdoor	12	59	71
180	2024	Toxoplasma	Protozoa	Zoo	Serology	Brazil	Indoor	34	162	196
181	2019	Toxoplasma	Protozoa	Zoo		Portugal	Owned.NR	18	61	79
182	2011	Ancylostoma	Helminth	Zoo		Portugal	Shelter	0	2	2
182	2011	Ancylostoma	Helminth	Zoo		Portugal	Owned.NR	1	19	20
182	2011	Cystoisospora	Protozoa	No		Portugal	Shelter	0	2	2
182	2011	Cystoisospora	Protozoa	No		Portugal	Owned.NR	1	19	20
182	2011	Giardia	Protozoa	Zoo		Portugal	Shelter	1	1	2
182	2011	Giardia	Protozoa	Zoo		Portugal	Owned.NR	1	19	20
182	2011	Toxascaris	Helminth	Zoo		Portugal	Shelter	0	2	2
182	2011	Toxascaris	Helminth	Zoo		Portugal	Owned.NR	0	20	20
182	2011	Toxocara	Helminth	Zoo		Portugal	Shelter	0	2	2
182	2011	Toxocara	Helminth	Zoo		Portugal	Owned.NR	2	18	20
182	2011	Trichuris	Helminth	Zoo		Portugal	Shelter	0	2	2
182	2011	Trichuris	Helminth	Zoo		Portugal	Owned.NR	0	20	20
183	2022	Lagochilascaris	Helminth	Zoo	Microscopy	Brazil	Feral	1	0	1
184	1998	Bartonella	Bacteria	Zoo	Serology	North America	Indoor	57	102	159
184	1998	FeLV	Virus	No	Serology	North America	Indoor	0	159	159
184	1998	FIV	Virus	No	Serology	North America	Indoor	0	159	159
184	1998	Toxoplasma	Protozoa	Zoo	Serology	North America	Indoor	0	159	159
185	2014	Toxoplasma	Protozoa	Zoo	Serology	Brazil	Feral	28	25	53
186	2011	Toxoplasma	Protozoa	Zoo	Serology	USA	Feral	6	12	18
187	1995	Toxoplasma	Protozoa	Zoo	Serology	Panama	Outdoor	110	131	241
188	2014	Toxoplasma	Protozoa	Zoo	Serology	China	Feral	17	24	41
189	2007	Ancylostoma	Helminth	Zoo		Brazil	Owned.NR	7	365	372
189	2007	Cryptosporidium	Protozoa	Zoo		Brazil	Owned.NR	37	335	372
189	2007	Cystoisospora	Protozoa	No		Brazil	Owned.NR	27	345	372
189	2007	Giardia	Protozoa	Zoo		Brazil	Owned.NR	27	345	372
189	2007	Toxocara	Helminth	Zoo		Brazil	Owned.NR	20	352	372
190	2015	Leptospira	Bacteria	Zoo	Serology	Brazil	Outdoor	1	28	29
190	2015	Toxoplasma	Protozoa	Zoo	Serology	Brazil	Outdoor	24	1	25
191	1999	Toxoplasma	Protozoa	Zoo	Serology	Portugal	Feral	119	44	163
192	2018	Brucella	Bacteria	Zoo		Iran	Owned.NR	0	42	42
192	2018	Brucella	Bacteria	Zoo	Serology	Iran	Feral	5	34	39
192	2018	Brucella	Bacteria	Zoo	Serology	Iran	Outdoor	3	43	46
193	2009	Ancylostoma	Helminth	Zoo		USA	Owned.NR	8	1558	1566
193	2009	Cystoisospora	Protozoa	No		USA	Owned.NR	43	1523	1566
193	2009	Cystoisospora	Protozoa	No		USA	Owned.NR	19	1547	1566
193	2009	Dipylidium	Helminth	Zoo		USA	Owned.NR	12	1554	1566
193	2009	Giardia	Protozoa	Zoo		USA	Owned.NR	36	1530	1566
193	2009	Taenia	Helminth	Zoo		USA	Owned.NR	4	1562	1566
193	2009	Toxascaris	Helminth	Zoo		USA	Owned.NR	2	1564	1566
193	2009	Toxocara	Helminth	Zoo		USA	Owned.NR	117	1449	1566
193	2009	Toxoplasma	Protozoa	Zoo		USA	Owned.NR	1	1565	1566
194	2003	Toxoplasma	Protozoa	Zoo	Serology	Spain	Outdoor	8	9	17
194	2003	Toxoplasma	Protozoa	Zoo	Serology	Spain	Indoor	23	49	72
194	2003	Toxoplasma	Protozoa	Zoo	Serology	Spain	Feral	68	63	131
195	2021	Aelurostrongylus	Helminth	No	Microscopy	Italy	Indoor	6	233	239
195	2021	Aelurostrongylus	Helminth	No	Microscopy	Italy	Outdoor	47	278	325
195	2021	Aelurostrongylus	Helminth	No	Microscopy	Italy	Outdoor	23	400	423
195	2021	Ectoparasites	Ectoparasite	Zoo	Microscopy	Italy	Outdoor	167	158	325
195	2021	Ectoparasites	Ectoparasite	Zoo	Microscopy	Italy	Indoor	35	204	239
195	2021	Ectoparasites	Ectoparasite	Zoo	Microscopy	Italy	Outdoor	150	273	423
196	1999	Ancylostoma	Helminth	Zoo		Brazil	Owned.NR	25	162	187
196	1999	Cryptosporidium	Protozoa	Zoo		Brazil	Owned.NR	27	160	187
196	1999	Cystoisospora	Protozoa	No		Brazil	Owned.NR	72	115	187
196	1999	Giardia	Protozoa	Zoo		Brazil	Owned.NR	30	157	187
196	1999	Toxocara	Helminth	Zoo		Brazil	Owned.NR	64	123	187
197	2001	Ancylostoma	Helminth	Zoo		Brazil	Owned.NR	12	291	303
197	2001	Cryptosporidium	Protozoa	Zoo		Brazil	Owned.NR	31	272	303
197	2001	Cystoisospora	Protozoa	No		Brazil	Owned.NR	40	263	303
197	2001	Giardia	Protozoa	Zoo		Brazil	Owned.NR	44	259	303
197	2001	Toxocara	Helminth	Zoo		Brazil	Owned.NR	31	272	303
198	2016	Ancylostoma	Helminth	Zoo		Brazil	Owned.NR	7	495	502
198	2016	Chilomastix	Protozoa	Zoo		Brazil	Owned.NR	1	501	502
198	2016	Cryptosporidium	Protozoa	Zoo		Brazil	Owned.NR	30	472	502
198	2016	Cystoisospora	Protozoa	No		Brazil	Owned.NR	23	479	502
198	2016	Dipylidium	Helminth	Zoo		Brazil	Owned.NR	2	500	502
198	2016	Giardia	Protozoa	Zoo		Brazil	Owned.NR	26	476	502
198	2016	Platynosomum	Helminth	NR		Brazil	Owned.NR	2	500	502
198	2016	Sarcocystis	Protozoa	Zoo		Brazil	Owned.NR	7	495	502
198	2016	Toxascaris	Helminth	Zoo		Brazil	Owned.NR	4	498	502
198	2016	Toxocara	Helminth	Zoo		Brazil	Owned.NR	11	491	502
199	2015	Campylobacter	Bacteria	Zoo	Molecular	Italy	Feral	6	23	29
199	2015	Campylobacter	Bacteria	Zoo		Italy	Shelter	4	17	21
199	2015	Campylobacter	Bacteria	Zoo		Italy	Owned.NR	5	47	52
200	2017	Aelurostrongylus	Helminth	No		Europe	Shelter	18	220	238
200	2017	Aelurostrongylus	Helminth	No		Europe	Owned.NR	159	1289	1448
200	2017	Aelurostrongylus	Helminth	No	Molecular	Europe	Feral	33	268	301
200	2017	Ascarids	Helminth	Zoo		Europe	Owned.NR	329	1661	1990
201	2017	Cryptosporidium	Protozoa	Zoo	Molecular	Spain	Feral	3	156	159
201	2017	Cryptosporidium	Protozoa	Zoo		Spain	Owned.NR	0	35	35
201	2017	Giardia	Protozoa	Zoo	Molecular	Spain	Feral	6	153	159
201	2017	Giardia	Protozoa	Zoo		Spain	Owned.NR	11	24	35
202	1997	Bartonella	Bacteria	Zoo		Switzerland	Owned.NR	61	667	728
203	2019	Leptospira	Bacteria	Zoo	Molecular	Reunion Island	Feral	1	171	172
204	2023	Bartonella	Bacteria	Zoo	Molecular	Brazil	Outdoor	1	0	1
205	2022	Toxoplasma	Protozoa	Zoo	Serology	Peru	Outdoor	49	114	163
205	2022	Toxoplasma	Protozoa	Zoo	Serology	Peru	Indoor	3	137	140
206	2009	Campylobacter	Bacteria	Zoo		United Kingdom	Owned.NR	19	38	57
206	2009	Salmonella	Bacteria	Zoo		United Kingdom	Owned.NR	1	56	57
206	2009	Toxocara	Helminth	Zoo		United Kingdom	Owned.NR	9	48	57
207	2015	Bartonella	Bacteria	Zoo		Spain	Owned.NR	48	38	86
207	2015	Rickettsia	Bacteria	Zoo		Spain	Owned.NR	14	72	86
207	2015	Rickettsia	Bacteria	Zoo		Spain	Owned.NR	0	86	86
208	2017	Aelurostrongylus	Helminth	No	Microscopy	Sweden	Outdoor	1	204	205
208	2017	Capillaria	Helminth	Zoo	Microscopy	Sweden	Outdoor	3	202	205
208	2017	Cystoisospora	Protozoa	No	Microscopy	Sweden	Outdoor	1	204	205
208	2017	Taenia	Helminth	Zoo	Microscopy	Sweden	Outdoor	8	197	205
208	2017	Toxocara	Helminth	Zoo	Microscopy	Sweden	Outdoor	43	162	205
208	2017	Toxoplasma	Protozoa	Zoo	Microscopy	Sweden	Outdoor	1	204	205
209	2023	Cytauxzoon	Protozoa	No	Molecular	Italy	Indoor	0	67	67
209	2023	Dipylidium	Helminth	Zoo	Molecular	Italy	Outdoor	6	133	139
209	2023	Hepatozoon	Protozoa	No	Molecular	Italy	Indoor	4	63	67
209	2023	Hepatozoon	Protozoa	No	Molecular	Italy	Indoor	3	64	67
209	2023	Hepatozoon	Protozoa	No	Molecular	Italy	Outdoor	16	123	139
209	2023	Hepatozoon	Protozoa	No	Molecular	Italy	Outdoor	8	131	139
210	2019	Aelurostrongylus	Helminth	No	Serology	Switzerland	Indoor	18	338	356
210	2019	Aelurostrongylus	Helminth	No	Serology	Switzerland	Outdoor	51	593	644
211	2011	Mycobacterium	Bacteria	Zoo	Culture	UK	Outdoor	164	4	168
212	1997	Bartonella	Bacteria	Zoo	Serology	France	Outdoor	3	0	3
212	1997	Bartonella	Bacteria	Zoo	Serology	France	Indoor	1	2	3
213	2001	Bartonella	Bacteria	Zoo		France	Owned.NR	179	257	436
214	2007	Trypanosoma	Protozoa	Zoo		Argentina	Owned.NR	28	10	38
215	2013	Bartonella	Bacteria	Zoo	Molecular	Israel	Feral	55	124	179
215	2013	Bartonella	Bacteria	Zoo		Israel	Owned.NR	29	126	155
216	2011	Toxoplasma	Protozoa	Zoo	Serology	Romania	Indoor	19	52	71
216	2011	Toxoplasma	Protozoa	Zoo	Serology	Romania	Outdoor	85	59	144
217	2006	Toxoplasma	Protozoa	Zoo		Iran	Owned.NR	18	32	50
217	2006	Toxoplasma	Protozoa	Zoo	Serology	Iran	Feral	45	5	50
218	2016	Ancylostoma	Helminth	Zoo	Microscopy	Iran	Feral	7	43	50
218	2016	Dipylidium	Helminth	Zoo	Microscopy	Iran	Feral	29	21	50
218	2016	Mesocestoides	Helminth	Zoo	Microscopy	Iran	Feral	39	11	50
218	2016	Physaloptera	Helminth	Zoo	Microscopy	Iran	Feral	1	49	50
218	2016	Syphacia	Helminth	NR	Microscopy	Iran	Feral	1	49	50
218	2016	Taenia	Helminth	Zoo	Microscopy	Iran	Feral	30	20	50
218	2016	Taenia	Helminth	Zoo	Microscopy	Iran	Feral	12	38	50
218	2016	Toxascaris	Helminth	Zoo	Microscopy	Iran	Feral	15	35	50
218	2016	Toxocara	Helminth	Zoo	Microscopy	Iran	Feral	39	11	50
219	2019	Chlamydia	Bacteria	UK	Molecular	Slovakia	Indoor	0	33	33
219	2019	Chlamydia	Bacteria	UK	Molecular	Slovakia	Outdoor	15	63	78
220	1997	Campylobacter	Bacteria	Zoo		Denmark	Owned.NR	2	40	42
221	2024	Blastocystis	Fungal	Zoo		Algeria	Owned.NR	27	51	78
222	2011	Toxoplasma	Protozoa	Zoo	Serology	Iran	Feral	54	46	100
223	2015	Toxoplasma	Protozoa	Zoo	Serology	South Africa	Feral	59	100	159
224	2023	Leishmania	Protozoa	Zoo		Brazil	Owned.NR	43	346	389
225	2019	Leptospira	Bacteria	Zoo	Serology	Switzerland	Outdoor	11	96	107
226	2010	Anaplasma	Bacteria	Zoo	Molecular	Finland	Outdoor	1	0	1
227	1997	Bartonella	Bacteria	Zoo	Culture	France	Feral	50	44	94
228	2022	Toxocara	Helminth	Zoo	Microscopy	France	Outdoor	28	207	235
228	2022	Toxocara	Helminth	Zoo	Microscopy	France	Indoor	18	233	251
229	1998	Toxoplasma	Protozoa	Zoo	Serology	USA	Feral	16	4	20
230	2000	Campylobacter	Bacteria	Zoo		USA	Owned.NR	2	120	122
230	2000	Cryptosporidium	Protozoa	Zoo		USA	Owned.NR	4	124	128
230	2000	Giardia	Protozoa	Zoo		USA	Owned.NR	4	125	129
230	2000	Salmonella	Bacteria	Zoo		USA	Owned.NR	1	121	122
230	2000	Toxocara	Helminth	Zoo		USA	Owned.NR	2	127	129
231	2019	Aelurostrongylus	Helminth	No		USA	Shelter	5	98	103
231	2019	Ancylostoma	Helminth	Zoo		USA	Shelter	12	91	103
231	2019	Capillaria	Helminth	Zoo		USA	Shelter	1	102	103
231	2019	Cystoisospora	Protozoa	No		USA	Shelter	17	86	103
231	2019	Cystoisospora	Protozoa	No		USA	Shelter	9	94	103
231	2019	Cystoisospora	Protozoa	No		USA	Shelter	21	82	103
231	2019	Dipylidium	Helminth	Zoo		USA	Shelter	1	102	103
231	2019	Mesocestoides	Helminth	Zoo		USA	Shelter	1	102	103
231	2019	Spirometra	Helminth	Zoo		USA	Shelter	3	100	103
231	2019	Taenia	Helminth	Zoo		USA	Shelter	4	99	103
231	2019	Toxocara	Helminth	Zoo		USA	Shelter	18	85	103
232	2021	Leptospira	Bacteria	Zoo	Serology	French Indies	Outdoor	21	29	50
232	2021	Leptospira	Bacteria	Zoo	Serology	French Indies	Feral	13	29	42
233	2019	Cryptosporidium	Protozoa	Zoo	Molecular	Iran	Indoor	0	55	55
233	2019	Cryptosporidium	Protozoa	Zoo	Molecular	Iran	Outdoor	2	243	245
233	2019	Giardia	Protozoa	Zoo	Molecular	Iran	Indoor	2	53	55
233	2019	Giardia	Protozoa	Zoo	Molecular	Iran	Outdoor	2	243	245
234	2013	Toxoplasma	Protozoa	Zoo	Serology	Korea	Outdoor	2	11	13
234	2013	Toxoplasma	Protozoa	Zoo	Serology	Korea	Indoor	8	414	422
235	2023	Toxoplasma	Protozoa	Zoo	Serology	Korea	Feral	50	187	237
236	2018	Toxoplasma	Protozoa	Zoo	Serology	China	Feral	16	48	64
237	2011	Toxoplasma	Protozoa	Zoo		USA	Owned.NR	63	169	232
238	2021	Toxoplasma	Protozoa	Zoo	Serology	Thailand	Outdoor	60	261	321
239	2016	Bartonella	Bacteria	Zoo	Serology	Korea	Feral	27	32	59
239	2016	FeLV	Virus	No	Serology	South Korea	Feral	8	58	66
239	2016	FIV	Virus	No	Serology	South Korea	Feral	2	64	66
239	2016	Hemoplasma	Bacteria	Zoo	Molecular	South Korea	Feral	38	32	70
239	2016	Mycoplasma	Bacteria	Zoo	Molecular	South Korea	Feral	38	32	70
239	2016	Toxoplasma	Protozoa	Zoo	Serology	Korea	Feral	34	25	59
240	2023	Giardia	Protozoa	Zoo		Iraq	Owned.NR	9	66	75
241	2016	Ancylostoma	Helminth	Zoo		Serbia	Owned.NR	2	105	107
241	2016	Dipylidium	Helminth	Zoo		Serbia	Owned.NR	23	84	107
241	2016	Toxocara	Helminth	Zoo		Serbia	Owned.NR	17	90	107
241	2016	Trichuris	Helminth	No		Serbia	Owned.NR	1	106	107
242	2009	Bartonella	Bacteria	Zoo		Thailand	Owned.NR	0	24	24
242	2009	Bartonella	Bacteria	Zoo	Molecular	Thailand	Feral	47	241	288
243	2021	Toxoplasma	Protozoa	Zoo		Thailand	Owned.NR	2	128	130
243	2021	Toxoplasma	Protozoa	Zoo	Serology	Thailand	Feral	15	115	130
244	2016	Cryptosporidium	Protozoa	Zoo	Molecular	Japan	Indoor	4	282	286
245	2012	Ancylostoma	Helminth	Zoo	Microscopy	Japan	Outdoor	1	137	138
245	2012	Ancylostoma	Helminth	Zoo	Microscopy	Japan	Indoor	4	800	804
245	2012	Cystoisospora	Protozoa	No	Microscopy	Japan	Outdoor	8	130	138
245	2012	Cystoisospora	Protozoa	No	Microscopy	Japan	Indoor	19	785	804
245	2012	Giardia	Protozoa	Zoo	Fecal Ag	Japan	Outdoor	2	136	138
245	2012	Giardia	Protozoa	Zoo	Fecal Ag	Japan	Indoor	12	792	804
245	2012	Spirometra	Helminth	Zoo	Microscopy	Japan	Outdoor	8	130	138
245	2012	Spirometra	Helminth	Zoo	Microscopy	Japan	Indoor	8	796	804
245	2012	Taenia	Helminth	Zoo	Microscopy	Japan	Outdoor	0	138	138
245	2012	Taenia	Helminth	Zoo	Microscopy	Japan	Indoor	3	801	804
245	2012	Toxascaris	Helminth	Zoo	Microscopy	Japan	Outdoor	0	138	138
245	2012	Toxascaris	Helminth	Zoo	Microscopy	Japan	Indoor	2	802	804
245	2012	Toxocara	Helminth	Zoo	Microscopy	Japan	Outdoor	19	119	138
245	2012	Toxocara	Helminth	Zoo	Microscopy	Japan	Indoor	39	765	804
246	2006	Giardia	Protozoa	Zoo	Fecal Ag	Japan	Feral	55	48	103
246	2006	Giardia	Protozoa	Zoo	Fecal Ag	Japan	Outdoor	75	91	166
246	2006	Giardia	Protozoa	Zoo	Fecal Ag	Japan	Indoor	110	221	331
247	2021	Cryptosporidium	Protozoa	Zoo	Microscopy	Mexico	Outdoor	7	88	95
247	2021	Cryptosporidium	Protozoa	Zoo	Microscopy	Mexico	Indoor	30	403	433
247	2021	Cystoisospora	Protozoa	No	Microscopy	Mexico	Outdoor	4	91	95
247	2021	Cystoisospora	Protozoa	No	Microscopy	Mexico	Indoor	23	410	433
247	2021	Dipylidium	Helminth	Zoo	Microscopy	Mexico	Outdoor	1	94	95
247	2021	Dipylidium	Helminth	Zoo	Microscopy	Mexico	Indoor	3	430	433
247	2021	Giardia	Protozoa	Zoo	Microscopy	Mexico	Outdoor	22	73	95
247	2021	Giardia	Protozoa	Zoo	Microscopy	Mexico	Indoor	94	339	433
247	2021	Toxocara	Helminth	Zoo	Microscopy	Mexico	Outdoor	20	75	95
247	2021	Toxocara	Helminth	Zoo	Microscopy	Mexico	Indoor	14	421	435
248	1995	Bartonella	Bacteria	Zoo		North America	Owned.NR	175	503	678
249	2009	Leptospira	Bacteria	Zoo	Serology	Iran	Outdoor	11	11	22
249	2009	Leptospira	Bacteria	Zoo	Serology	Iran	Feral	19	70	89
250	2012	Enterocytozoon	Fungal	Zoo		Iran	Owned.NR	3	37	40
251	2010	Toxoplasma	Protozoa	Zoo	Serology	Iran	Outdoor	15	35	50
252	2013	Mycoplasma	Bacteria	Zoo		New Zealand	Owned.NR	62	138	200
253	2012	Trypanosoma	Protozoa	Zoo	Serology	Mexico	Indoor	16	46	62
253	2012	Trypanosoma	Protozoa	Zoo	Serology	Mexico	Outdoor	59	99	158
254	2013	Toxoplasma	Protozoa	Zoo	Serology	Mexico	Outdoor	50	0	50
255	2021	Cystoisospora	Protozoa	No		Thailand	Owned.NR	18	491	509
255	2021	Dipylidium	Helminth	Zoo		Thailand	Owned.NR	2	507	509
255	2021	Platynosomum	Helminth	NR		Thailand	Owned.NR	15	494	509
255	2021	Spirometra	Helminth	Zoo		Thailand	Owned.NR	8	501	509
255	2021	Taenia	Helminth	Zoo		Thailand	Owned.NR	15	494	509
255	2021	Toxocara	Helminth	Zoo		Thailand	Owned.NR	35	474	509
256	2007	Toxoplasma	Protozoa	Zoo	Serology	Switzerland	Feral	65	527	592
257	2011	Toxocara	Helminth	Zoo		Canada	Owned.NR	1	67	68
257	2011	Toxocara	Helminth	Zoo		Canada	Shelter	9	76	85
258	2017	Alaria	Helminth	Zoo		USA	Shelter	2	329	331
258	2017	Alaria	Helminth	Zoo		USA	Owned.NR	17	1229	1246
258	2017	Alaria	Helminth	Zoo	Microscopy	USA	Feral	24	234	268
259	2012	Toxoplasma	Protozoa	Zoo	Serology	Finland	Indoor	78	102	180
259	2012	Toxoplasma	Protozoa	Zoo	Serology	Finland	Outdoor	137	114	251
260	2015	Toxoplasma	Protozoa	Zoo	Molecular	Korea	Feral	14	286	300
261	2018	Cowpox	Virus	Zoo	Molecular	Germany	Outdoor	7	0	7
262	2010	Bartonella	Bacteria	Zoo		Ireland	Owned.NR	2	20	22
262	2010	Bartonella	Bacteria	Zoo	Serology	Ireland	Indoor	0	16	16
262	2010	Bartonella	Bacteria	Zoo	Serology	Ireland	Feral	20	41	61
262	2010	Toxoplasma	Protozoa	Zoo	Serology	Ireland	Indoor	2	14	16
262	2010	Toxoplasma	Protozoa	Zoo	Serology	Ireland	Feral	22	39	61
262	2010	Toxoplasma	Protozoa	Zoo	Serology	Ireland	Outdoor	26	41	67
263	2022	Ancylostoma	Helminth	Zoo		Philippines	Owned.NR	11	16	27
263	2022	Toxocara	Helminth	Zoo		Philippines	Owned.NR	11	16	27
263	2022	Trichuris	Helminth	Zoo		Philippines	Owned.NR	2	25	27
264	2021	Leptospira	Bacteria	Zoo	Serology	Japan	Feral	40	201	241
265	2022	Protozoa	Protozoa	Zoo	Microscopy	Iraq	Feral	37	27	64
265	2022	Protozoa	Protozoa	Zoo		Iraq	Owned.NR	22	35	57
266	2010	Toxoplasma	Protozoa	Zoo		Nigeria	Owned.NR	10	29	39
266	2010	Toxoplasma	Protozoa	Zoo	Serology	Nigeria	Feral	28	38	66
267	2008	Bartonella	Bacteria	Zoo		Canada	Owned.NR	21	625	646
267	2008	Bartonella	Bacteria	Zoo		Canada	Owned.NR	4	642	646
267	2008	Bartonella	Bacteria	Zoo	Molecular	Canada	Feral	26	19	45
267	2008	Mycoplasma	Bacteria	Zoo		Canada	Owned.NR	5	737	742
267	2008	Mycoplasma	Bacteria	Zoo	Molecular	Canada	Feral	21	24	45
268	2016	Chlamydia	Bacteria	UK		China	Owned.NR	48	641	689
268	2016	Chlamydia	Bacteria	UK	Serology	China	Feral	65	387	452
268	2016	Toxoplasma	Protozoa	Zoo		China	Owned.NR	74	615	689
268	2016	Toxoplasma	Protozoa	Zoo	Serology	China	Feral	102	350	452
269	2022	Toxocara	Helminth	Zoo	Molecular	Iran	Feral	62	70	132
269	2022	Toxocara	Helminth	Zoo		Iran	Owned.NR	0	33	33
269	2022	Toxoplasma	Protozoa	Zoo	Molecular	Iran	Feral	20	112	132
269	2022	Toxoplasma	Protozoa	Zoo		Iran	Owned.NR	6	27	33
270	2023	Blastocystis	Fungal	Zoo		Iran	Owned.NR	3	30	33
270	2023	Blastocystis	Fungal	Zoo	Molecular	Iran	Feral	2	130	132
270	2023	Cryptosporidium	Protozoa	Zoo		Iran	Owned.NR	1	32	33
270	2023	Cryptosporidium	Protozoa	Zoo	Molecular	Iran	Feral	7	125	132
270	2023	Giardia	Protozoa	Zoo	Molecular	Iran	Feral	2	130	132
271	2024	Toxoplasma	Protozoa	Zoo	Microscopy	Pakistan	Outdoor	58	185	243
272	1996	Bartonella	Bacteria	Zoo		South Africa and Zimbwae	Unknown	39	132	171
273	2015	Trichuris	Helminth	Zoo	Microscopy	St. Kitts	Outdoor	3	15	18
273	2015	Trichuris	Helminth	Zoo	Microscopy	St. Kitts	Indoor	6	17	23
274	2014	Amoeba	Helminth	Zoo	Microscopy	Iran	Feral	8	132	140
274	2014	Ancylostoma	Helminth	Zoo	Microscopy	Iran	Feral	6	134	140
274	2014	Blastocystis	Fungal	Zoo	Microscopy	Iran	Feral	20	120	140
274	2014	Dipylidium	Helminth	Zoo	Microscopy	Iran	Feral	4	136	140
274	2014	Ehrlichia	Bacteria	Zoo	Microscopy	Iran	Feral	21	119	140
274	2014	Endoparasites	Helminth	Zoo	Microscopy	Iran	Feral	30	110	140
274	2014	Giardia	Protozoa	Zoo	Microscopy	Iran	Feral	15	125	140
274	2014	Physaloptera	Helminth	Zoo	Microscopy	Iran	Feral	10	130	140
274	2014	Sarcocystis	Protozoa	Zoo	Microscopy	Iran	Feral	24	116	140
274	2014	Taenia	Helminth	Zoo	Microscopy	Iran	Feral	26	114	140
274	2014	Toxocara	Helminth	Zoo	Microscopy	Iran	Feral	63	77	140
275	2011	Ancylostoma	Helminth	Zoo	Microscopy	Egypt	Feral	5	108	113
275	2011	Capillaria	Helminth	Zoo	Microscopy	Egypt	Feral	3	110	113
275	2011	Cystoisospora	Protozoa	No	Microscopy	Egypt	Feral	2	111	113
275	2011	Dipylidium	Helminth	Zoo	Microscopy	Egypt	Feral	6	107	113
275	2011	Ectoparasites	Ectoparasite	Zoo	Microscopy	Egypt	Feral	15	98	113
275	2011	Ectoparasites	Ectoparasite	Zoo	Microscopy	Egypt	Feral	2	111	113
275	2011	Giardia	Protozoa	Zoo	Microscopy	Egypt	Feral	2	111	113
275	2011	Heterophyids	Helminth	No	Microscopy	Egypt	Feral	3	110	113
275	2011	Sarcocystis	Protozoa	Zoo	Microscopy	Egypt	Feral	1	112	113
275	2011	Taenia	Helminth	Zoo	Microscopy	Egypt	Feral	25	88	113
275	2011	Toxascaris	Helminth	Zoo	Microscopy	Egypt	Feral	6	107	113
275	2011	Toxocara	Helminth	Zoo	Microscopy	Egypt	Feral	10	103	113
275	2011	Toxoplasma	Protozoa	Zoo	Microscopy	Egypt	Feral	10	103	113
276	2019	Toxoplasma	Protozoa	Zoo	Serology	Iran	Feral	94	65	159
277	2015	Leptospira	Bacteria	Zoo	Serology	Iran	Outdoor	0	31	31
277	2015	Leptospira	Bacteria	Zoo	Serology	Iran	Feral	1	39	40
278	2008	Toxoplasma	Protozoa	Zoo	Serology	Korea	Feral	14	160	174
279	2017	Toxoplasma	Protozoa	Zoo	Serology	Korea	Feral	6	44	50
279	2017	Toxoplasma	Protozoa	Zoo	Serology	Korea	Indoor	0	100	100
280	2019	Aelurostrongylus	Helminth	No	Microscopy	Hungary	Outdoor	47	13	60
280	2019	Aelurostrongylus	Helminth	No	Microscopy	Hungary	Indoor	2	72	74
281	2020	Francisella	Bacteria	Zoo	Molecular	Switzerland	Outdoor	1	0	1
282	2016	Echinococcus	Helminth	Zoo	Molecular	France	Outdoor	4	39	43
283	2014	Aelurostrongylus	Helminth	No	Microscopy	Albania	Feral	100	152	252
283	2014	Ancylostoma	Helminth	Zoo	Microscopy	Albania	Feral	83	169	252
283	2014	Capillaria	Helminth	Zoo	Microscopy	Albania	Feral	80	172	252
283	2014	Cystoisospora	Protozoa	No	Microscopy	Albania	Feral	39	213	252
283	2014	Cystoisospora	Protozoa	No	Microscopy	Albania	Feral	29	223	252
283	2014	Dipylidium	Helminth	Zoo	Microscopy	Albania	Feral	70	182	252
283	2014	Giardia	Protozoa	Zoo	Fecal Ag	Albania	Feral
283	2014	Pseudamphistomum	Helminth	Zoo	Microscopy	Albania	Feral	1	251	252
283	2014	Taenia	Helminth	Zoo	Microscopy	Albania	Feral	5	247	252
283	2014	Toxocara	Helminth	Zoo	Microscopy	Albania	Feral	21	231	252
284	1994	Bartonella	Bacteria	Zoo		USA	Owned.NR	25	36	61
285	2023	Toxoplasma	Protozoa	Zoo	Serology	Greece	Indoor	9	90	99
285	2023	Toxoplasma	Protozoa	Zoo	Serology	Greece	Outdoor	81	255	336
286	2014	Cryptosporidium	Protozoa	Zoo	Molecular	Thailand	Feral	2	78	80
287	2022	Cryptosporidium	Protozoa	Zoo	Molecular	Turkey	Feral	12	387	399
288	2017	Ancylostoma	Helminth	Zoo		Greece	Owned.NR	32	106	138
288	2017	Ancylostoma	Helminth	Zoo		Greece	Shelter	20	365	385
288	2017	Capillaria	Helminth	Zoo		Greece	Owned.NR	15	123	138
288	2017	Capillaria	Helminth	Zoo		Greece	Shelter	20	365	385
288	2017	Cryptosporidium	Protozoa	Zoo		Greece	Owned.NR	21	117	138
288	2017	Cryptosporidium	Protozoa	Zoo		Greece	Shelter	46	339	385
288	2017	Cystoisospora	Protozoa	No		Greece	Owned.NR	38	100	138
288	2017	Cystoisospora	Protozoa	No		Greece	Shelter	33	352	385
288	2017	Giardia	Protozoa	Zoo		Greece	Owned.NR	60	78	138
288	2017	Giardia	Protozoa	Zoo		Greece	Shelter	150	235	385
288	2017	Toxocara	Helminth	Zoo		Greece	Owned.NR	30	108	138
288	2017	Toxocara	Helminth	Zoo		Greece	Shelter	39	346	385
289	2011	Toxoplasma	Protozoa	Zoo	Serology	Sri Lanka	Feral	4	12	16
289	2011	Toxoplasma	Protozoa	Zoo	Serology	Sri Lanka	Outdoor	15	23	38
289	2011	Toxoplasma	Protozoa	Zoo	Serology	Sri Lanka	Indoor	4	28	32
290	2023	Cryptosporidium	Protozoa	Zoo	Microscopy	Russia	Indoor	65	1285	1350
290	2023	Giardia	Protozoa	Zoo	Microscopy	Russia	Indoor	71	1279	1350
290	2023	Toxocara	Helminth	Zoo	Microscopy	Russia	Indoor	56	1294	1350
291	2021	Toxoplasma	Protozoa	Zoo	Serology	Japan	Feral	54	147	201
292	2004	Ancylostoma	Helminth	Zoo	Microscopy	Brazil	Feral	80	19	99
292	2004	Ancylostoma	Helminth	Zoo	Microscopy	Brazil	Feral	12	87	99
292	2004	Ancylostoma	Helminth	Zoo		Brazil	Shelter	9	27	36
292	2004	Ancylostoma	Helminth	Zoo		Brazil	Shelter	0	36	36
292	2004	Dipylidium	Helminth	Zoo	Microscopy	Brazil	Feral	52	47	99
292	2004	Dipylidium	Helminth	Zoo		Brazil	Shelter	19	17	36
292	2004	Physaloptera	Helminth	Zoo	Microscopy	Brazil	Feral	13	86	99
292	2004	Physaloptera	Helminth	Zoo		Brazil	Shelter	0	36	36
292	2004	Toxascaris	Helminth	Zoo	Microscopy	Brazil	Feral	12	87	99
292	2004	Toxascaris	Helminth	Zoo		Brazil	Shelter	4	32	36
292	2004	Toxocara	Helminth	Zoo	Microscopy	Brazil	Feral	27	72	99
292	2004	Toxocara	Helminth	Zoo		Brazil	Shelter	7	29	36
293	2010	Hemoplasma	Bacteria	Zoo		Bavaria	Owned.NR	36	260	296
294	2007	Rickettsia	Bacteria	Zoo		Chile	Owned.NR	16	6	22
295	2007	Bartonella	Bacteria	Zoo		Brazil	Owned.NR	1	0	1
296	2013	Leptospira	Bacteria	Zoo		Canada	Owned.NR	10	30	40
297	2006	IC	Bacteria	Zoo		USA	Owned.NR	56	36	92
298	1992	Toxoplasma	Protozoa	Zoo		USA	Owned.NR	92	32	124
299	2004	Anaplasma	Bacteria	Zoo	Molecular	USA	Outdoor	5	0	5
300	2016	Sporothrix	Fungal	Zoo	Culture	Brazil	Outdoor	92	26	118
301	2020	Giardia	Protozoa	Zoo		Czech Republic	Owned.NR	11	7	18
302	2010	Toxoplasma	Protozoa	Zoo	Serology	Korea	Feral	28	44	72
302	2010	Toxoplasma	Protozoa	Zoo	Serology	Korea	Indoor	0	80	80
303	2011	Toxoplasma	Protozoa	Zoo	Serology	Korea	Feral	69	387	456
304	2019	Cystoisospora	Protozoa	No	Microscopy	Korea	Feral	2	181	183
304	2019	Cystoisospora	Protozoa	No		Korea	Owned.NR	1	223	224
304	2019	Taenia	Helminth	Zoo	Microscopy	Korea	Feral	2	181	183
304	2019	Taenia	Helminth	Zoo		Korea	Owned.NR	4	220	224
304	2019	Toxascaris	Helminth	Zoo	Microscopy	Korea	Feral	34	149	183
304	2019	Toxascaris	Helminth	Zoo		Korea	Owned.NR	17	207	224
304	2019	Toxocara	Helminth	Zoo	Microscopy	Korea	Feral	59	124	183
304	2019	Toxocara	Helminth	Zoo		Korea	Owned.NR	43	181	224
305	2014	Ancylostoma	Helminth	Zoo	Microscopy	Greece	Feral	25	190	215
305	2014	Dipylidium	Helminth	Zoo	Microscopy	Greece	Feral	85	130	215
305	2014	Taenia	Helminth	Zoo	Microscopy	Greece	Feral	18	197	215
305	2014	Toxascaris	Helminth	Zoo	Microscopy	Greece	Feral	2	213	215
305	2014	Toxocara	Helminth	Zoo	Microscopy	Greece	Feral	39	176	215
306	2020	Leptospira	Bacteria	Zoo		Estonia	Shelter	30	154	184
306	2020	Leptospira	Bacteria	Zoo	Serology	Estonia	Outdoor	30	144	174
306	2020	Leptospira	Bacteria	Zoo	Serology	Estonia	Indoor	6	149	155
307	1972	Echinococcus	Helminth	Zoo	Microscopy	USA	Outdoor	2	3	5
307	1972	Echinococcus	Helminth	Zoo		USA	Owned.NR	0	50	50
308	2018	Enterocytozoon	Fungal	Zoo		China	Owned.NR	2	141	143
309	2019	Cryptosporidium	Protozoa	Zoo	Molecular	China	Feral	5	75	80
309	2019	Cryptosporidium	Protozoa	Zoo		China	Owned.NR	1	48	49
309	2019	Giardia	Protozoa	Zoo	Molecular	China	Feral	0	80	80
309	2019	Giardia	Protozoa	Zoo		China	Owned.NR	1	48	49
310	2024	Cryptosporidium	Protozoa	Zoo	Molecular	China	Indoor	7	891	898
311	2019	Blastocystis	Fungal	Zoo		China	Owned.NR	2	344	346
311	2019	Cryptosporidium	Protozoa	Zoo		China	Owned.NR	8	338	346
311	2019	Giardia	Protozoa	Zoo		China	Owned.NR	5	341	346
311	2019	Tritrichomonas	Protozoa	No		China	Owned.NR	35	311	346
312	2022	Toxoplasma	Protozoa	Zoo		China	Owned.NR	62	244	306
313	2015	Toxoplasma	Protozoa	Zoo	Serology	China	Feral	12	7	19
314	2010	Anaplasma	Bacteria	Zoo		Brazil	Owned.NR	1	0	1
315	2017	Ancylostoma	Helminth	Zoo	Microscopy	Brazil	Feral	35	2	37
315	2017	Ascarids	Helminth	Zoo	Microscopy	Brazil	Feral	2	35	37
315	2017	Cystoisospora	Protozoa	No	Microscopy	Brazil	Feral	13	24	37
315	2017	Dipylidium	Helminth	Zoo	Microscopy	Brazil	Feral	1	36	37
315	2017	Giardia	Protozoa	Zoo	Microscopy	Brazil	Feral	1	36	37
315	2017	Platynosomum	Helminth	Zoo	Microscopy	Brazil	Feral	10	27	37
315	2017	Strongyloides	Helminth	Zoo	Microscopy	Brazil	Feral	20	17	37
315	2017	Toxocara	Helminth	Zoo	Microscopy	Brazil	Feral	7	30	37
315	2017	Trichuris	Helminth	NR	Microscopy	Brazil	Feral	18	19	37
316	1990	Toxoplasma	Protozoa	Zoo	Serology	Taiwan	Feral	2	1	3
317	2015	Ancylostoma	Helminth	Zoo		USA	Shelter	8	108	116
317	2015	Dipylidium	Helminth	Zoo		USA	Shelter	40	76	116
317	2015	Ectoparasites	Ectoparasite	Zoo		USA	Shelter	53	17	70
317	2015	Mesocestoides	Helminth	Zoo		USA	Shelter	1	115	116
317	2015	Taenia	Helminth	Zoo		USA	Shelter	30	86	116
317	2015	Toxocara	Helminth	Zoo		USA	Shelter	48	68	116
318	2014	Toxoplasma	Protozoa	Zoo		China	Owned.NR	9	120	129
318	2014	Toxoplasma	Protozoa	Zoo	Serology	China	Feral	12	19	31
319	2024	Toxoplasma	Protozoa	Zoo	Serology	Australia	Feral	223	329	552
320	2012	Bartonella	Bacteria	Zoo		South Africa	Owned.NR	24	78	102
320	2012	Hemoplasma	Bacteria	Zoo		South Africa	Owned.NR	26	76	102
320	2012	Toxoplasma	Protozoa	Zoo		South Africa	Owned.NR	18	84	102
321	2017	Leishmania	Protozoa	Zoo	Serology	Angola	Indoor	0	37	37
321	2017	Leishmania	Protozoa	Zoo	Serology	Angola	Outdoor	0	64	64
321	2017	Toxoplasma	Protozoa	Zoo	Serology	Angola	Indoor	1	36	37
321	2017	Toxoplasma	Protozoa	Zoo	Serology	Angola	Outdoor	3	61	64
322	2008	Toxoplasma	Protozoa	Zoo	Serology	Portugal	Indoor	13	39	52
322	2008	Toxoplasma	Protozoa	Zoo	Serology	Portugal	Outdoor	113	39	152
323	2006	Amoeba	Helminth	Zoo		Chile	Owned.NR	74	156	230
323	2006	Ancylostoma	Helminth	Zoo		Chile	Owned.NR	0	230	230
323	2006	Blastocystis	Fungal	Zoo		Chile	Owned.NR	86	144	230
323	2006	Chilomastix	Protozoa	Zoo		Chile	Owned.NR	70	160	230
323	2006	Cystoisospora	Protozoa	No		Chile	Owned.NR	44	186	230
323	2006	Dipylidium	Helminth	Zoo		Chile	Owned.NR	16	214	230
323	2006	Giardia	Protozoa	Zoo		Chile	Owned.NR	73	157	230
323	2006	Physaloptera	Helminth	Zoo		Chile	Owned.NR	2	228	230
323	2006	Sarcocystis	Protozoa	Zoo		Chile	Owned.NR	28	202	230
323	2006	Taenia	Helminth	Zoo		Chile	Owned.NR	4	226	230
323	2006	Toxascaris	Helminth	Zoo		Chile	Owned.NR	0	230	230
323	2006	Toxocara	Helminth	Zoo		Chile	Owned.NR	23	207	230
323	2006	Toxoplasma	Protozoa	Zoo		Chile	Owned.NR	10	220	230
323	2006	Tritrichomonas	Protozoa	Zoo		Chile	Owned.NR	28	202	230
324	2011	Toxoplasma	Protozoa	Zoo	Serology	Argentina	Feral	23	44	67
324	2011	Toxoplasma	Protozoa	Zoo	Serology	Argentina	Indoor	17	126	143
324	2011	Toxoplasma	Protozoa	Zoo	Serology	Argentina	Outdoor	76	227	303
325	1999	Toxoplasma	Protozoa	Zoo	Serology	Brazil	Indoor	10	65	75
325	1999	Toxoplasma	Protozoa	Zoo	Serology	Brazil	Outdoor	29	65	94
326	2004	Bartonella	Bacteria	Zoo	Serology	USA	Feral	186	367	553
326	2004	Dirofilaria	Helminth	Zoo	Serology	USA	Feral	64	489	553
326	2004	Ehrlichia	Bacteria	Zoo	Molecular	USA	Feral	0	484	484
326	2004	FeCOC	Virus	No	Molecular	USA	Feral	101	452	553
326	2004	FeLV	Virus	No	Serology	USA	Feral	18	535	553
326	2004	FIV	Virus	No	Serology	USA	Feral	29	524	553
326	2004	Mycoplasma	Bacteria	Zoo	Molecular	USA	Feral	59	425	484
326	2004	Mycoplasma	Bacteria	Zoo	Molecular	USA	Feral	40	444	484
326	2004	Toxoplasma	Protozoa	Zoo	Serology	USA	Feral	49	504	553
327	2020	Coxiella	Bacteria	Zoo	Serology	Australia	Outdoor	19	126	145
328	2017	Toxoplasma	Protozoa	Zoo	Serology	Brazil	Feral	150	97	247
328	2017	Toxoplasma	Protozoa	Zoo	Serology	Brazil	Outdoor	248	100	348
329	2021	Leptospira	Bacteria	Zoo		Vietnam	Owned.NR	20	144	164
330	2010	Leishmania	Protozoa	Zoo		Portugal	Owned.NR	28	110	138
331	2015	Dirofilaria	Helminth	Zoo	Serology	Portugal	Feral	10	175	185
331	2015	Dirofilaria	Helminth	Zoo		Portugal	Owned.NR	3	83	86
331	2015	Leishmania	Protozoa	Zoo		Portugal	Owned.NR	4	82	86
331	2015	Leishmania	Protozoa	Zoo	Serology	Portugal	Feral	6	179	185
332	2016	Thelazia	Helminth	Zoo		Portugal	Owned.NR	4	13	17
333	2014	Anaplasma	Bacteria	Zoo	Molecular	Portugal	Indoor	3	121	124
333	2014	Anaplasma	Bacteria	Zoo	Molecular	Portugal	Outdoor	28	437	465
333	2014	Babesia	Protozoa	Zoo	Molecular	Portugal	Indoor	6	118	124
333	2014	Babesia	Protozoa	Zoo	Molecular	Portugal	Outdoor	36	429	465
333	2014	Bartonella	Bacteria	Zoo	Molecular	Portugal	Indoor	1	123	124
333	2014	Bartonella	Bacteria	Zoo	Molecular	Portugal	Outdoor	17	448	465
333	2014	Borrelia	Bacteria	Zoo	Molecular	Portugal	Indoor	0	124	124
333	2014	Borrelia	Bacteria	Zoo	Molecular	Portugal	Outdoor	8	457	465
333	2014	Hepatozoon	Protozoa	No	Molecular	Portugal	Indoor	14	110	124
333	2014	Hepatozoon	Protozoa	No	Molecular	Portugal	Outdoor	51	414	465
333	2014	Leishmania	Protozoa	Zoo	Molecular	Portugal	Indoor	9	115	124
333	2014	Leishmania	Protozoa	Zoo	Molecular	Portugal	Outdoor	39	426	465
334	2021	Toxoplasma	Protozoa	Zoo		Pakistan	Owned.NR	23	27	50
334	2021	Toxoplasma	Protozoa	Zoo	Serology	Pakistan	Feral	92	55	147
335	1978	Toxocara	Helminth	Zoo	Microscopy	Canada	Feral	75	224	299
336	2015	Cryptosporidium	Protozoa	Zoo	Molecular	Italy	Outdoor	3	143	146
336	2015	Giardia	Protozoa	Zoo	Molecular	Italy	Outdoor	11	135	146
336	2015	Toxoplasma	Protozoa	Zoo	Molecular	Italy	Outdoor	15	131	146
336	2015	Tritrichomonas	Protozoa	No	Molecular	Italy	Outdoor	3	143	146
337	2010	Toxoplasma	Protozoa	Zoo	Serology	Italy	Feral	22	28	50
338	2022	Ancylostoma	Helminth	Zoo	Microscopy	Spain	Feral	83	207	290
338	2022	Capillaria	Helminth	Zoo	Microscopy	Spain	Feral	82	208	290
338	2022	Cystoisospora	Protozoa	No	Microscopy	Spain	Feral	27	263	290
338	2022	Cystoisospora	Protozoa	No	Microscopy	Spain	Feral	5	285	290
338	2022	Giardia	Protozoa	Zoo	Microscopy	Spain	Feral	36	254	290
338	2022	Mesocestoides	Helminth	Zoo	Microscopy	Spain	Feral	1	289	290
338	2022	Physaloptera	Helminth	Zoo	Microscopy	Spain	Feral	6	284	290
338	2022	Taenia	Helminth	Zoo	Microscopy	Spain	Feral	4	286	290
338	2022	Toxascaris	Helminth	Zoo	Microscopy	Spain	Feral	6	284	290
338	2022	Toxocara	Helminth	Zoo	Microscopy	Spain	Feral	34	256	290
338	2022	Toxoplasma	Protozoa	Zoo	Microscopy	Spain	Feral	2	288	290
338	2022	Trichuris	Helminth	Zoo	Microscopy	Spain	Feral	2	288	290
339	2004	Ancylostoma	Helminth	Zoo		Argentina	Owned.NR	91	110	201
339	2004	Ancylostoma	Helminth	Zoo	Microscopy	Argentina	Feral	91	116	207
339	2004	Coccidia	Protozoa	Zoo		Argentina	Owned.NR	4	197	201
339	2004	Taenia	Helminth	Zoo		Argentina	Owned.NR	1	200	201
339	2004	Taenia	Helminth	Zoo	Microscopy	Argentina	Feral	4	203	207
339	2004	Toxocara	Helminth	Zoo		Argentina	Owned.NR	40	161	201
339	2004	Toxocara	Helminth	Zoo	Microscopy	Argentina	Feral	40	167	207
339	2004	Toxoplasma	Protozoa	Zoo	Microscopy	Argentina	Feral	1	206	207
340	2012	Leptospira	Bacteria	Zoo	Serology	USA	Feral	3	60	63
341	1999	Bartonella	Bacteria	Zoo		Indonesia	Owned.NR	14	5	19
341	1999	Bartonella	Bacteria	Zoo	Serology	Indonesia	Feral	30	27	57
342	2003	Toxocara	Helminth	Zoo	Microscopy	Mexico	Indoor	25	96	121
342	2003	Toxocara	Helminth	Zoo	Microscopy	Mexico	Outdoor	196	203	399
343	2003	Bartonella	Bacteria	Zoo	Serology	Japan	Outdoor	17	100	117
343	2003	Bartonella	Bacteria	Zoo	Serology	Japan	Indoor	24	320	344
343	2003	FeLV	Virus	No	Serology	Japan	Indoor	5	302	307
343	2003	FeLV	Virus	No	Serology	Japan	Outdoor	5	302	307
343	2003	FIV	Virus	No	Serology	Japan	Indoor	14	293	307
343	2003	FIV	Virus	No	Serology	Japan	Outdoor	14	293	307
343	2003	Toxoplasma	Protozoa	Zoo	Serology	Japan	Outdoor	5	112	117
343	2003	Toxoplasma	Protozoa	Zoo	Serology	Japan	Indoor	12	332	344
344	2022	FIV	Virus	No	Serology	Italy	Indoor	12	154	166
344	2022	FIV	Virus	No	Serology	Italy	Outdoor	38	290	328
344	2022	Leishmania	Protozoa	Zoo	Serology	Italy	Indoor	24	142	166
344	2022	Leishmania	Protozoa	Zoo	Serology	Italy	Outdoor	52	276	328
345	2023	Dipylidium	Helminth	Zoo		Spain	Owned.NR	2	9	11
345	2023	Giardia	Protozoa	Zoo		Spain	Owned.NR	3	8	11
345	2023	Toxocara	Helminth	Zoo		Spain	Owned.NR	5	6	11
346	2017	Toxoplasma	Protozoa	Zoo	Serology	Japan	Feral	123	1240	1363
347	1997	Rickettsia	Bacteria	Zoo	Serology	South Africa	Feral	10	42	52
347	1997	Rickettsia	Bacteria	Zoo	Serology	South Africa	Feral	5	47	52
347	1997	Rickettsia	Bacteria	Zoo	Serology	Zimbabwe	Feral	40	79	119
347	1997	Rickettsia	Bacteria	Zoo	Serology	Zimbabwe	Feral	8	111	119
348	2023	Leptospira	Bacteria	Zoo	Serology	Italy	Outdoor	10	85	95
349	2010	Borrelia	Bacteria	Zoo	Serology	Honduras	Feral	3	9	12
349	2010	Leishmania	Protozoa	Zoo	Serology	Honduras	Feral	3	9	12
349	2010	Rickettsia	Bacteria	Zoo	Serology	Honduras	Feral	2	10	12
349	2010	Toxoplasma	Protozoa	Zoo	Serology	Honduras	Feral	4	8	12
349	2010	Trypanosoma	Protozoa	Zoo	Serology	Honduras	Feral	2	10	12
350	2003	Aelurostrongylus	Helminth	No		Australia	Owned.NR	0	43	43
350	2003	Aelurostrongylus	Helminth	No		Australia	Shelter	1	119	120
350	2003	Ancylostoma	Helminth	Zoo		Australia	Owned.NR	0	43	43
350	2003	Ancylostoma	Helminth	Zoo		Australia	Shelter	1	119	120
350	2003	Cystoisospora	Protozoa	No		Australia	Owned.NR	1	42	43
350	2003	Cystoisospora	Protozoa	No		Australia	Shelter	4	116	120
350	2003	Cystoisospora	Protozoa	No		Australia	Owned.NR	0	43	43
350	2003	Cystoisospora	Protozoa	No		Australia	Shelter	4	116	120
350	2003	Spirometra	Helminth	Zoo		Australia	Owned.NR	0	43	43
350	2003	Spirometra	Helminth	Zoo		Australia	Shelter	0	120	120
350	2003	Toxascaris	Helminth	Zoo		Australia	Owned.NR	0	43	43
350	2003	Toxascaris	Helminth	Zoo		Australia	Shelter	0	120	120
350	2003	Toxocara	Helminth	Zoo		Australia	Owned.NR	0	43	43
350	2003	Toxocara	Helminth	Zoo		Australia	Shelter	0	120	120
351	1999	Cryptosporidium	Protozoa	Zoo	Serology	USA	Outdoor	9	40	49
351	1999	Cryptosporidium	Protozoa	Zoo	Serology	USA	Indoor	5	91	96
352	2004	Toxoplasma	Protozoa	Zoo	Serology	Brazil	Feral	40	60	100
353	2016	Toxoplasma	Protozoa	Zoo	Serology	Brazil	Feral	18	13	31
354	1993	Ancylostoma	Helminth	Zoo	Microscopy	Western Australia	Feral	6	27	33
354	1993	Cystoisospora	Protozoa	No	Microscopy	Western Australia	Feral	6	27	33
354	1993	Cystoisospora	Protozoa	No	Microscopy	Western Australia	Feral	3	30	33
354	1993	Oncicola	Helminth	Zoo	Microscopy	Western Australia	Feral	1	32	33
354	1993	Spirometra	Helminth	Zoo	Microscopy	Western Australia	Feral	5	28	33
354	1993	Toxoplasma	Protozoa	Zoo	Microscopy	Western Australia	Feral	5	28	33
355	2013	Bartonella	Bacteria	Zoo		Brazil	Shelter	3	175	178
355	2013	Bartonella	Bacteria	Zoo		Brazil	Shelter	1	177	178
355	2013	Hemoplasma	Bacteria	Zoo		Brazil	Shelter	15	163	178
356	2024	Ancylostoma	Helminth	Zoo	Microscopy	Australia	Feral	10	82	92
356	2024	Coxiella	Bacteria	Zoo	Molecular	Australia	Feral	0	81	81
356	2024	Cystoisospora	Protozoa	No	Microscopy	Australia	Feral	34	58	92
356	2024	Cystoisospora	Protozoa	No	Microscopy	Australia	Feral	20	71	91
356	2024	Dipylidium	Helminth	Zoo	Microscopy	Australia	Feral	16	76	92
356	2024	Spirometra	Helminth	Zoo	Microscopy	Australia	Feral	18	74	92
356	2024	Strongyle	Helminth	Zoo	Microscopy	Australia	Feral	52	39	91
356	2024	Toxocara	Helminth	Zoo	Microscopy	Australia	Feral	18	73	91
356	2024	Toxoplasma	Protozoa	Zoo	Molecular	Australia	Feral	24	67	91
357	2010	Toxoplasma	Protozoa	Zoo		Poland	Owned.NR	89	46	135
358	2020	SARS-CoV-2	Virus	Zoo		Germany	Owned.NR	6	914	920
359	2009	Toxoplasma	Protozoa	Zoo	Serology	Spain	Feral	50	9	59
360	2007	Ancylostoma	Helminth	Zoo	Microscopy	Spain	Feral	9	10	19
360	2007	Joyeuxiella	Helminth	NR	Microscopy	Spain	Feral	4	15	19
360	2007	Mesocestoides	Helminth	Zoo	Microscopy	Spain	Feral	1	18	19
360	2007	Taenia	Helminth	Zoo	Microscopy	Spain	Feral	4	15	19
360	2007	Toxocara	Helminth	Zoo	Microscopy	Spain	Feral	6	13	19
361	2009	Ancylostoma	Helminth	Zoo	Microscopy	Spain	Feral	53	5	58
361	2009	Diphylobothrium	Helminth	Zoo	Microscopy	Spain	Feral	35	23	58
361	2009	Dipylidium	Helminth	Zoo	Microscopy	Spain	Feral	2	56	58
361	2009	Dipylidium	Helminth	Zoo	Microscopy	Spain	Feral	19	39	58
361	2009	Joyeuxiella	Helminth	NR	Microscopy	Spain	Feral	44	14	58
361	2009	Oslerus	Helminth	No	Microscopy	Spain	Feral	14	44	58
361	2009	Taenia	Helminth	Zoo	Microscopy	Spain	Feral	13	45	58
361	2009	Toxocara	Helminth	Zoo	Microscopy	Spain	Feral	20	38	58
362	2009	Leptospira	Bacteria	Zoo	Molecular	Spain	Feral	10	43	53
363	1997	Capillaria	Helminth	Zoo	Microscopy	Tasmania	Feral	2	37	39
363	1997	Cylicospirura	Helminth	Zoo	Microscopy	Tasmania	Feral	4	35	39
363	1997	Cystoisospora	Protozoa	No	Microscopy	Tasmania	Feral	3	36	39
363	1997	Eimeria	Protozoa	No	Microscopy	Tasmania	Feral	2	37	39
363	1997	Giardia	Protozoa	Zoo	Fecal Ag	Tasmania	Feral	8	31	39
363	1997	Spirometra	Helminth	Zoo	Microscopy	Tasmania	Feral	3	36	39
363	1997	Taenia	Helminth	Zoo	Microscopy	Tasmania	Feral	1	38	39
363	1997	Toxocara	Helminth	Zoo	Microscopy	Tasmania	Feral	33	6	39
363	1997	Toxoplasma	Protozoa	Zoo	Serology	Tasmania	Feral	9	9	18
364	2011	Giardia	Protozoa	Zoo	Fecal Ag	Romania	Indoor	19	46	65
364	2011	Giardia	Protozoa	Zoo	Fecal Ag	Romania	Outdoor	32	86	118
365	2010	Aelurostrongylus	Helminth	No	Microscopy	Transylvania	Indoor	1	151	152
365	2010	Aelurostrongylus	Helminth	No	Microscopy	Transylvania	Outdoor	22	240	262
365	2010	Ancylostoma	Helminth	Zoo	Microscopy	Transylvania	Indoor	4	148	152
365	2010	Ancylostoma	Helminth	Zoo	Microscopy	Transylvania	Outdoor	38	224	262
365	2010	Capillaria	Helminth	Zoo	Microscopy	Transylvania	Indoor	0	152	152
365	2010	Capillaria	Helminth	Zoo	Microscopy	Transylvania	Outdoor	13	249	262
365	2010	Cystoisospora	Protozoa	No	Microscopy	Transylvania	Indoor	8	144	152
365	2010	Cystoisospora	Protozoa	No	Microscopy	Transylvania	Indoor	7	145	152
365	2010	Cystoisospora	Protozoa	No	Microscopy	Transylvania	Outdoor	29	233	262
365	2010	Cystoisospora	Protozoa	No	Microscopy	Transylvania	Outdoor	15	247	262
365	2010	Dipylidium	Helminth	Zoo	Microscopy	Transylvania	Indoor	0	152	152
365	2010	Dipylidium	Helminth	Zoo	Microscopy	Transylvania	Outdoor	1	261	262
365	2010	Endoparasites	Helminth	Zoo	Microscopy	Transylvania	Outdoor	120	142	262
365	2010	Giardia	Protozoa	Zoo	Microscopy	Transylvania	Indoor	1	151	152
365	2010	Giardia	Protozoa	Zoo	Microscopy	Transylvania	Outdoor	2	260	262
365	2010	Helminth	Helminth	Zoo	Microscopy	Transylvania	Outdoor	104	158	262
365	2010	Protozoa	Protozoa	Zoo	Microscopy	Transylvania	Outdoor	82	180	262
365	2010	Sarcocystis	Protozoa	Zoo	Microscopy	Transylvania	Indoor	0	152	152
365	2010	Sarcocystis	Protozoa	Zoo	Microscopy	Transylvania	Outdoor	4	258	262
365	2010	Strongyle	Helminth	Zoo	Microscopy	Transylvania	Indoor	0	152	152
365	2010	Strongyle	Helminth	Zoo	Microscopy	Transylvania	Outdoor	14	248	262
365	2010	Taenia	Helminth	Zoo	Microscopy	Transylvania	Indoor	1	151	152
365	2010	Taenia	Helminth	Zoo	Microscopy	Transylvania	Outdoor	10	252	262
365	2010	Toxocara	Helminth	Zoo	Microscopy	Transylvania	Indoor	7	145	152
365	2010	Toxocara	Helminth	Zoo	Microscopy	Transylvania	Outdoor	77	185	262
365	2010	Toxoplasma	Protozoa	Zoo	Microscopy	Transylvania	Indoor	1	151	152
365	2010	Toxoplasma	Protozoa	Zoo	Microscopy	Transylvania	Outdoor	4	258	262
366	2004	Aelurostrongylus	Helminth	No	Microscopy	Spain	Outdoor	0	48	48
366	2004	Aelurostrongylus	Helminth	No	Microscopy	Spain	Indoor	0	103	103
366	2004	Aelurostrongylus	Helminth	No	Microscopy	Spain	Feral	4	227	231
366	2004	Ancylostoma	Helminth	Zoo	Microscopy	Spain	Outdoor	0	48	48
366	2004	Ancylostoma	Helminth	Zoo	Microscopy	Spain	Indoor	1	102	103
366	2004	Ancylostoma	Helminth	Zoo	Microscopy	Spain	Feral	3	228	231
366	2004	Capillaria	Helminth	Zoo	Microscopy	Spain	Outdoor	2	46	48
366	2004	Capillaria	Helminth	Zoo	Microscopy	Spain	Indoor	0	103	103
366	2004	Capillaria	Helminth	Zoo	Microscopy	Spain	Feral	3	228	231
366	2004	Cystoisospora	Protozoa	No	Microscopy	Spain	Outdoor	3	45	48
366	2004	Cystoisospora	Protozoa	No	Microscopy	Spain	Indoor	5	98	103
366	2004	Cystoisospora	Protozoa	No	Microscopy	Spain	Feral	16	215	231
366	2004	Dipylidium	Helminth	Zoo	Microscopy	Spain	Outdoor	1	47	48
366	2004	Dipylidium	Helminth	Zoo	Microscopy	Spain	Indoor	0	103	103
366	2004	Dipylidium	Helminth	Zoo	Microscopy	Spain	Feral	9	222	231
366	2004	Taenia	Helminth	Zoo	Microscopy	Spain	Outdoor	1	47	48
366	2004	Taenia	Helminth	Zoo	Microscopy	Spain	Indoor	3	100	103
366	2004	Taenia	Helminth	Zoo	Microscopy	Spain	Feral	10	221	231
366	2004	Toxascaris	Helminth	Zoo	Microscopy	Spain	Outdoor	1	47	48
366	2004	Toxascaris	Helminth	Zoo	Microscopy	Spain	Indoor	1	102	103
366	2004	Toxascaris	Helminth	Zoo	Microscopy	Spain	Feral	3	228	231
366	2004	Toxocara	Helminth	Zoo	Microscopy	Spain	Outdoor	12	36	48
366	2004	Toxocara	Helminth	Zoo	Microscopy	Spain	Indoor	11	92	103
366	2004	Toxocara	Helminth	Zoo	Microscopy	Spain	Feral	47	184	231
366	2004	Toxoplasma	Protozoa	Zoo	Microscopy	Spain	Outdoor	0	48	48
366	2004	Toxoplasma	Protozoa	Zoo	Microscopy	Spain	Indoor	0	103	103
366	2004	Toxoplasma	Protozoa	Zoo	Microscopy	Spain	Feral	0	231	231
366	2004	Toxoplasma	Protozoa	Zoo	Serology	Spain	Outdoor	16	32	48
366	2004	Toxoplasma	Protozoa	Zoo	Serology	Spain	Indoor	56	180	236
366	2004	Toxoplasma	Protozoa	Zoo	Serology	Spain	Feral	117	200	317
367	2014	Cystoisospora	Protozoa	No	Microscopy	Spain	Feral	18	269	287
367	2014	Giardia	Protozoa	Zoo	Microscopy	Spain	Feral	7	280	287
367	2014	Leishmania	Protozoa	Zoo	Serology	Spain	Feral	11	335	346
367	2014	Taenia	Helminth	Zoo	Microscopy	Spain	Feral	20	267	287
367	2014	Toxocara	Helminth	Zoo	Microscopy	Spain	Feral	22	265	287
367	2014	Toxoplasma	Protozoa	Zoo	Serology	Spain	Feral	185	161	346
368	1991	Leptospira	Bacteria	Zoo	Serology	Slavonia	Feral	66	151	217
369	2020	Blastocystis	Fungal	Zoo	Molecular	Iran	Feral	21	98	119
370	2019	Toxoplasma	Protozoa	Zoo		Saudi Arabia	Owned.NR	13	87	100
370	2019	Toxoplasma	Protozoa	Zoo	Serology	Saudi Arabia	Feral	39	61	100
371	2013	Ancylostoma	Helminth	Zoo	Microscopy	Malaysia	Feral	171	372	543
371	2013	Ancylostoma	Helminth	Zoo	Microscopy	Malaysia	Feral	167	376	543
371	2013	Dipylidium	Helminth	Zoo	Microscopy	Malaysia	Feral	36	507	543
371	2013	Ectoparasites	Ectoparasite	Zoo	Microscopy	Malaysia	Feral	227	316	543
371	2013	Ectoparasites	Ectoparasite	Zoo	Microscopy	Malaysia	Feral	42	501	543
371	2013	Ectoparasites	Ectoparasite	Zoo	Microscopy	Malaysia	Feral	12	531	543
371	2013	Ectoparasites	Ectoparasite	Zoo	Microscopy	Malaysia	Feral	2	541	543
371	2013	Lynxacarus	Ectoparasite	Zoo	Microscopy	Malaysia	Feral	8	535	543
371	2013	Physaloptera	Helminth	Zoo	Microscopy	Malaysia	Feral	11	532	543
371	2013	Platynosomum	Helminth	NR	Microscopy	Malaysia	Feral	53	490	543
371	2013	Strongyle	Helminth	Zoo	Microscopy	Malaysia	Feral	6	537	543
371	2013	Taenia	Helminth	Zoo	Microscopy	Malaysia	Feral	39	504	543
371	2013	Toxocara	Helminth	Zoo	Microscopy	Malaysia	Feral	56	487	543
371	2013	Toxocara	Helminth	Zoo	Microscopy	Malaysia	Feral	148	395	543
372	2019	Microsporidia	Helminth	Zoo	Microscopy	Iran	Feral	46	57	103
373	2016	Ancylostoma	Helminth	Zoo	Microscopy	Brazil	Outdoor	76	37	113
373	2016	Dipylidium	Helminth	Zoo	Microscopy	Brazil	Outdoor	1	112	113
373	2016	Strongyle	Helminth	Zoo	Microscopy	Brazil	Outdoor	24	89	113
373	2016	Toxocara	Helminth	Zoo	Microscopy	Brazil	Outdoor	46	67	113
373	2016	Trichuris	Helminth	Zoo	Microscopy	Brazil	Outdoor	2	111	113
374	2018	Aelurostrongylus	Helminth	No	Microscopy	Spain	Feral	6	314	320
374	2018	Cestodes	Helminth	Zoo	Microscopy	Spain	Feral	60	266	326
374	2018	Cryptosporidium	Protozoa	Zoo	Fecal Ag	Spain	Feral	1	318	319
374	2018	Cystoisospora	Protozoa	No	Microscopy	Spain	Feral	11	315	326
374	2018	Dipylidium	Helminth	Zoo	Microscopy	Spain	Feral	21	305	326
374	2018	Ectoparasites	Ectoparasite	Zoo	Microscopy	Spain	Feral	17	425	442
374	2018	Ectoparasites	Ectoparasite	Zoo	Microscopy	Spain	Feral	5	449	454
374	2018	Ectoparasites	Ectoparasite	Zoo	Microscopy	Spain	Feral	3	453	456
374	2018	FeLV	Virus	No	Serology	Spain	Feral	40	592	632
374	2018	FIV	Virus	No	Serology	Spain	Feral	50	582	632
374	2018	Giardia	Protozoa	Zoo	Fecal Ag	Spain	Feral	23	303	326
374	2018	Leishmania	Protozoa	Zoo	Serology	Spain	Feral	12	237	249
374	2018	Nosopsyllus	Ectoparasite	Zoo	Microscopy	Spain	Feral	1	457	458
374	2018	Spilopsyllus	Ectoparasite	Zoo	Microscopy	Spain	Feral	6	447	453
374	2018	Toxascaris	Helminth	Zoo	Microscopy	Spain	Feral	11	310	321
374	2018	Toxoplasma	Protozoa	Zoo	Microscopy	Spain	Feral	0	459	459
374	2018	Toxoplasma	Protozoa	Zoo	Serology	Spain	Feral	86	270	356
375	2000	Ancylostoma	Helminth	Zoo		Canada	Owned.NR	1	2390	2391
375	2000	Capillaria	Helminth	Zoo		Canada	Owned.NR	24	2367	2391
375	2000	Cystoisospora	Protozoa	No		Canada	Owned.NR	139	2252	2391
375	2000	Giardia	Protozoa	Zoo		Canada	Owned.NR	100	2291	2391
375	2000	Taenia	Helminth	Zoo		Canada	Owned.NR	21	2370	2391
375	2000	Toxascaris	Helminth	Zoo		Canada	Owned.NR	2	2389	2391
375	2000	Toxocara	Helminth	Zoo		Canada	Owned.NR	196	2195	2391
375	2000	Uncinaria	Helminth	Zoo		Canada	Owned.NR	1	2390	2391
376	2019	Anaplasma	Bacteria	Zoo		Italy	Owned.NR	4	163	167
376	2019	Bartonella	Bacteria	Zoo		Italy	Owned.NR	30	137	167
376	2019	Dirofilaria	Helminth	Zoo		Italy	Owned.NR	2	44	46
376	2019	Ehrlichia	Bacteria	Zoo		Italy	Owned.NR	4	163	167
376	2019	Leishmania	Protozoa	Zoo		Italy	Owned.NR	5	162	167
376	2019	Rickettsia	Bacteria	Zoo		Italy	Owned.NR	18	149	167
376	2019	Rickettsia	Bacteria	Zoo		Italy	Owned.NR	7	160	167
377	1993	Campylobacter	Bacteria	Zoo		United Kingdom	Owned.NR	52	16	68
378	1981	Ancylostoma	Helminth	Zoo	Microscopy	Egypt	Feral	3	54	57
378	1981	Dipylidium	Helminth	Zoo	Microscopy	Egypt	Feral	6	51	57
378	1981	Dipylidium	Helminth	Zoo	Microscopy	Egypt	Feral	23	34	57
378	1981	Heterophyes	Helminth	Zoo	Microscopy	Egypt	Feral	4	53	57
378	1981	Toxascaris	Helminth	Zoo	Microscopy	Egypt	Feral	5	52	57
378	1981	Toxocara	Helminth	Zoo	Microscopy	Egypt	Feral	20	37	57
378	1981	Trichinella	Helminth	Zoo	Microscopy	Egypt	Feral	2	55	57
379	2010	Giardia	Protozoa	Zoo		Iran	Owned.NR	5	145	150
380	2011	Toxoplasma	Protozoa	Zoo	Serology	Iran	Indoor	49	149	198
381	2011	Leptospira	Bacteria	Zoo	Serology	Iran	Feral	5	97	102
382	2017	Toxoplasma	Protozoa	Zoo	Serology	Iran	Feral	39	61	100
383	2001	Campylobacter	Bacteria	Zoo		Germany	Owned.NR	22	24	46
384	2014	Thelazia	Helminth	Zoo	Microscopy	Switzerland	Outdoor	17	2154	2171
385	2007	Toxoplasma	Protozoa	Zoo		West Indies	Owned.NR	90	16	106
386	2012	Endoparasites	Helminth	Zoo	Microscopy	Italy	Feral	17	11	28
386	2012	Endoparasites	Helminth	Zoo	Microscopy	Italy	Indoor	3	26	29
386	2012	Endoparasites	Helminth	Zoo	Microscopy	Italy	Outdoor	40	122	162
386	2012	Endoparasites	Helminth	Zoo		Italy	Shelter	12	42	54
387	2017	Bartonella	Bacteria	Zoo		Chile	Owned.NR	67	303	370
388	2017	Toxoplasma	Protozoa	Zoo		Brazil	Owned.NR	89	112	201
388	2017	Toxoplasma	Protozoa	Zoo	Serology	Brazil	Feral	16	14	30
389	2020	Leptospira	Bacteria	Zoo	Serology	Spain	Outdoor	11	233	244
390	2017	Toxoplasma	Protozoa	Zoo	Serology	Finland	Indoor	157	279	436
390	2017	Toxoplasma	Protozoa	Zoo	Serology	Finland	Outdoor	293	365	658
391	2015	Toxoplasma	Protozoa	Zoo	Serology	Estonia	Outdoor	106	42	148
391	2015	Toxoplasma	Protozoa	Zoo	Serology	Estonia	Indoor	64	64	128
392	2010	Rabies	Virus	Zoo	Molecular	Italy	Feral	8	260	268
393	2005	Leptospira	Bacteria	Zoo		Greece	Owned.NR	33	66	99
394	2018	Alaria	Helminth	Zoo	Microscopy	USA	Feral	115	731	846
394	2018	Ancylostoma	Helminth	Zoo	Microscopy	USA	Feral	95	751	846
394	2018	Capillaria	Helminth	Zoo	Microscopy	USA	Feral	12	834	846
394	2018	Cystoisospora	Protozoa	No	Microscopy	USA	Feral	82	764	846
394	2018	Dipylidium	Helminth	Zoo	Microscopy	USA	Feral	38	808	846
394	2018	Giardia	Protozoa	Zoo	Microscopy	USA	Feral	10	836	846
394	2018	Physaloptera	Helminth	Zoo	Microscopy	USA	Feral	19	827	846
394	2018	Taenia	Helminth	Zoo	Microscopy	USA	Feral	66	780	846
394	2018	Toxocara	Helminth	Zoo	Microscopy	USA	Feral	379	467	846
395	2020	Aelurostrongylus	Helminth	No		USA	Owned.NR	2	2584	2586
395	2020	Alaria	Helminth	Zoo		USA	Owned.NR	91	2495	2586
395	2020	Ancylostoma	Helminth	Zoo		USA	Owned.NR	32	2554	2586
395	2020	Capillaria	Helminth	Zoo		USA	Owned.NR	18	2568	2586
395	2020	Cryptosporidium	Protozoa	Zoo		USA	Owned.NR	1	2585	2586
395	2020	Cystoisospora	Protozoa	No		USA	Owned.NR	243	2343	2586
395	2020	Dipylidium	Helminth	Zoo		USA	Owned.NR	29	2557	2586
395	2020	Giardia	Protozoa	Zoo		USA	Owned.NR	104	2482	2586
395	2020	Mesocestoides	Helminth	Zoo		USA	Owned.NR	2	2584	2586
395	2020	Ollulanus	Helminth	NR		USA	Owned.NR	3	2583	2586
395	2020	Physaloptera	Helminth	Zoo		USA	Owned.NR	5	2581	2586
395	2020	Platynosomum	Helminth	Zoo		USA	Owned.NR	3	2583	2586
395	2020	Sarcocystis	Protozoa	Zoo		USA	Owned.NR	2	2584	2586
395	2020	Spirometra	Helminth	Zoo		USA	Owned.NR	2	2584	2586
395	2020	Taenia	Helminth	Zoo		USA	Owned.NR	30	2556	2586
395	2020	Toxascaris	Helminth	Zoo		USA	Owned.NR	5	2581	2586
395	2020	Toxocara	Helminth	Zoo		USA	Owned.NR	202	2384	2586
395	2020	Toxoplasma	Protozoa	Zoo		USA	Owned.NR	1	2585	2586
395	2020	Trichuris	Helminth	No		USA	Owned.NR	2	2584	2586
395	2020	Tritrichomonas	Protozoa	No		USA	Owned.NR	4	2582	2586
396	2012	Toxocara	Helminth	Zoo	Microscopy	Finland	Indoor	4	156	160
396	2012	Toxocara	Helminth	Zoo	Microscopy	Finland	Outdoor	19	242	261
397	2022	Toxocara	Helminth	Zoo		India	Owned.NR	19	31	50
398	2018	Toxoplasma	Protozoa	Zoo	Serology	Brazil	Outdoor	2	0	2
399	2020	Toxoplasma	Protozoa	Zoo	Serology	Portugal	Indoor	6	28	34
399	2020	Toxoplasma	Protozoa	Zoo	Serology	Portugal	Outdoor	37	67	104
400	2014	Ancylostoma	Helminth	Zoo		Malaysia	Owned.NR	11	14	25
400	2014	Ascarids	Helminth	Zoo		Malaysia	Owned.NR	2	23	25
400	2014	Balantidium	Protozoa	Zoo		Malaysia	Owned.NR	0	25	25
400	2014	Cryptosporidium	Protozoa	Zoo		Malaysia	Owned.NR	2	23	25
400	2014	Cystoisospora	Protozoa	No		Malaysia	Owned.NR	1	24	25
400	2014	Dipylidium	Helminth	Zoo		Malaysia	Owned.NR	2	23	25
400	2014	Eimeria	Protozoa	No		Malaysia	Owned.NR	0	25	25
400	2014	Entamoeba	Protozoa	Zoo		Malaysia	Owned.NR	3	22	25
400	2014	Giardia	Protozoa	Zoo		Malaysia	Owned.NR	3	22	25
400	2014	Hymenolepis	Helminth	Zoo		Malaysia	Owned.NR	0	25	25
400	2014	Spirometra	Helminth	Zoo		Malaysia	Owned.NR	2	23	25
400	2014	Toxascaris	Helminth	Zoo		Malaysia	Owned.NR	2	23	25
400	2014	Toxocara	Helminth	Zoo		Malaysia	Owned.NR	12	13	25
400	2014	Trichuris	Helminth	No		Malaysia	Owned.NR	3	22	25
401	1981	Dipylidium	Helminth	Zoo	Microscopy	United Kingdom	Feral	32	60	92
401	1981	Taenia	Helminth	Zoo	Microscopy	United Kingdom	Feral	11	81	92
401	1981	Toxascaris	Helminth	Zoo	Microscopy	United Kingdom	Feral	1	91	92
401	1981	Toxocara	Helminth	Zoo	Microscopy	United Kingdom	Feral	49	43	92
402	2016	Toxocara	Helminth	Zoo	Microscopy	Netherlands	Indoor	6	248	254
402	2016	Toxocara	Helminth	Zoo	Microscopy	Netherlands	Outdoor	24	273	297
403	2024	Dipylidium	Helminth	Zoo	Microscopy	Iran	Feral	107	46	153
403	2024	Physaloptera	Helminth	Zoo	Microscopy	Iran	Feral	37	116	153
403	2024	Toxascaris	Helminth	Zoo	Microscopy	Iran	Feral	14	139	153
403	2024	Toxocara	Helminth	Zoo	Microscopy	Iran	Feral	3	50	53
404	1994	Cowpox	Virus	Zoo	Microscopy	Austria	Outdoor	10	190	200
404	1994	Hantavirus	Virus	Zoo	Microscopy	Austria	Outdoor	8	192	200
405	2004	Bartonella	Bacteria	Zoo		USA	Owned.NR	57	19	76
405	2004	Bartonella	Bacteria	Zoo	Serology	USA	Feral	93	7	100
405	2004	Cryptosporidium	Protozoa	Zoo	Fecal Ag	USA	Feral	6	81	87
405	2004	Cryptosporidium	Protozoa	Zoo		USA	Owned.NR	4	62	66
405	2004	FeLV	Virus	No		USA	Owned.NR	1	75	76
405	2004	FeLV	Virus	No	Serology	USA	Feral	4	96	100
405	2004	FIV	Virus	No		USA	Owned.NR	3	73	76
405	2004	FIV	Virus	No	Serology	USA	Feral	5	95	100
405	2004	Giardia	Protozoa	Zoo	Fecal Ag	USA	Feral	5	82	87
405	2004	Giardia	Protozoa	Zoo		USA	Owned.NR	3	63	66
405	2004	Toxocara	Helminth	Zoo	Microscopy	USA	Feral	18	69	87
405	2004	Toxocara	Helminth	Zoo		USA	Owned.NR	12	54	66
405	2004	Toxoplasma	Protozoa	Zoo		USA	Owned.NR	26	50	76
405	2004	Toxoplasma	Protozoa	Zoo	Serology	USA	Feral	63	37	100
406	2017	Acanthocephalan	Helminth	No	Microscopy	Kenya	Outdoor	2	101	103
406	2017	Ancylostoma	Helminth	Zoo	Microscopy	Kenya	Outdoor	10	93	103
406	2017	Cryptosporidium	Protozoa	Zoo	Microscopy	Kenya	Outdoor	42	61	103
406	2017	Dipylidium	Helminth	Zoo	Microscopy	Kenya	Outdoor	9	94	103
406	2017	Entamoeba	Protozoa	Zoo	Microscopy	Kenya	Outdoor	3	100	103
406	2017	Strongyle	Helminth	Zoo	Microscopy	Kenya	Outdoor	45	58	103
406	2017	Toxocara	Helminth	Zoo	Microscopy	Kenya	Outdoor	24	79	103
406	2017	Toxoplasma	Protozoa	Zoo	Microscopy	Kenya	Outdoor	8	95	103
407	2014	Leptospira	Bacteria	Zoo	Serology	Serbia	Feral	43	118	161
408	1986	Ancylostoma	Helminth	Zoo	Microscopy	Nigeria	Feral	37	46	83
408	1986	Hepaticola	Helminth	Zoo	Microscopy	Nigeria	Feral	4	79	83
408	1986	Hydatigera	Helminth	Zoo	Microscopy	Nigeria	Feral	20	63	83
408	1986	Opisthorchis	Helminth	Zoo	Microscopy	Nigeria	Feral	10	73	83
408	1986	Taenia	Helminth	Zoo	Microscopy	Nigeria	Feral	6	77	83
408	1986	Toxocara	Helminth	Zoo	Microscopy	Nigeria	Feral	4	79	83
409	2019	Toxoplasma	Protozoa	Zoo		Brazil	Owned.NR	14	14	28
410	2012	Toxoplasma	Protozoa	Zoo	Serology	Netherlands	Outdoor	54	134	188
410	2012	Toxoplasma	Protozoa	Zoo	Serology	Netherlands	Indoor	17	159	176
411	2020	Leptospira	Bacteria	Zoo	Serology	Mexico	Indoor	8	13	21
411	2020	Leptospira	Bacteria	Zoo	Serology	Mexico	Outdoor	38	201	239
412	2017	Leptospira	Bacteria	Zoo	Serology	Mexico	Outdoor	2	11	13
412	2017	Toxoplasma	Protozoa	Zoo	Serology	Mexico	Outdoor	12	1	13
412	2017	Trypanosoma	Protozoa	Zoo	Serology	Mexico	Outdoor	0	13	13
413	2023	Babesia	Protozoa	Zoo	Molecular	Spain	Feral	0	123	123
413	2023	Hepatozoon	Protozoa	No	Molecular	Spain	Feral	31	92	123
413	2023	Leishmania	Protozoa	Zoo	Molecular	Spain	Feral	24	123	147
414	2017	Bartonella	Bacteria	Zoo	Serology	Italy	Outdoor	13	317	330
414	2017	Hepatozoon	Protozoa	No	Serology	Italy	Outdoor	1	329	330
414	2017	Leishmania	Protozoa	Zoo	Serology	Italy	Outdoor	85	245	330
415	2009	Giardia	Protozoa	Zoo		Netherlands	Owned.NR	3	19	22
415	2009	Toxocara	Helminth	Zoo		Netherlands	Owned.NR	1	21	22
416	2019	Leptospira	Bacteria	Zoo	Serology	USA	Outdoor	12	127	139
416	2019	Toxoplasma	Protozoa	Zoo	Serology	USA	Outdoor	42	98	140
417	2008	Aelurostrongylus	Helminth	No		Australia	Shelter	9	482	491
417	2008	Aelurostrongylus	Helminth	No		Australia	Owned.NR	0	572	572
417	2008	Ancylostoma	Helminth	Zoo		Australia	Shelter	14	477	491
417	2008	Ancylostoma	Helminth	Zoo		Australia	Owned.NR	1	571	572
417	2008	Capillaria	Helminth	Zoo		Australia	Shelter	1	490	491
417	2008	Capillaria	Helminth	Zoo		Australia	Owned.NR	0	572	572
417	2008	Cryptosporidium	Protozoa	Zoo		Australia	Shelter	17	474	491
417	2008	Cryptosporidium	Protozoa	Zoo		Australia	Owned.NR	6	566	572
417	2008	Cystoisospora	Protozoa	No		Australia	Shelter	50	441	491
417	2008	Cystoisospora	Protozoa	No		Australia	Shelter	27	464	491
417	2008	Cystoisospora	Protozoa	No		Australia	Owned.NR	10	562	572
417	2008	Cystoisospora	Protozoa	No		Australia	Owned.NR	2	570	572
417	2008	Dipylidium	Helminth	Zoo		Australia	Shelter	2	489	491
417	2008	Dipylidium	Helminth	Zoo		Australia	Owned.NR	0	572	572
417	2008	Giardia	Protozoa	Zoo		Australia	Shelter	13	478	491
417	2008	Giardia	Protozoa	Zoo		Australia	Owned.NR	8	564	572
417	2008	Spirometra	Helminth	Zoo		Australia	Shelter	18	473	491
417	2008	Spirometra	Helminth	Zoo		Australia	Owned.NR	12	560	572
417	2008	Toxascaris	Helminth	Zoo		Australia	Shelter	1	490	491
417	2008	Toxascaris	Helminth	Zoo		Australia	Owned.NR	10	562	572
417	2008	Toxocara	Helminth	Zoo		Australia	Shelter	24	467	491
417	2008	Toxocara	Helminth	Zoo		Australia	Owned.NR	10	562	572
417	2008	Toxoplasma	Protozoa	Zoo		Australia	Shelter	1	490	491
417	2008	Toxoplasma	Protozoa	Zoo		Australia	Owned.NR	0	572	572
418	2022	Piroplasma	Protozoa	Zoo	Molecular	Brazil	Outdoor	1	101	102
418	2022	Piroplasma	Protozoa	Zoo	Molecular	Brazil	Indoor	6	140	146
419	2018	Giardia	Protozoa	Zoo	Microscopy	China	Feral	6	98	104
420	2023	Babesia	Protozoa	Zoo	Molecular	Romania	Feral	7	50	57
420	2023	Babesia	Protozoa	Zoo	Molecular	Romania	Outdoor	49	265	314
421	2011	Cryptosporidium	Protozoa	Zoo	Molecular	Italy	Feral	0	55	55
421	2011	Cryptosporidium	Protozoa	Zoo		Italy	Owned.NR	0	126	126
421	2011	Giardia	Protozoa	Zoo	Molecular	Italy	Feral	6	49	55
421	2011	Giardia	Protozoa	Zoo		Italy	Owned.NR	5	121	126
422	2014	Bartonella	Bacteria	Zoo	Serology	Korea	Feral	22	96	118
422	2014	Toxoplasma	Protozoa	Zoo	Serology	Korea	Feral	7	111	118
423	2010	Leptospira	Bacteria	Zoo		Brazil	Owned.NR	23	307	330
424	2016	Toxoplasma	Protozoa	Zoo	Serology	Russia	Feral	9	52	61
425	2020	Toxocara	Helminth	Zoo		Colombia	Owned.NR	6	7	13
426	2006	Toxoplasma	Protozoa	Zoo	Serology	Brazil	Feral	84	153	237
427	2018	Toxoplasma	Protozoa	Zoo		Brazil	Shelter	64	197	261
427	2018	Toxoplasma	Protozoa	Zoo	Serology	Brazil	Feral	31	141	172
428	2017	Dioctophyme	Helminth	Zoo		Brazil	Owned.NR	1	0	1
429	2016	Anaplasma	Bacteria	Zoo	Serology	Italy	Outdoor	14	28	42
429	2016	Anaplasma	Bacteria	Zoo	Serology	Italy	Indoor	14	49	63
429	2016	Anaplasma	Bacteria	Zoo	Serology	Italy	Outdoor	39	95	134
429	2016	Babesia	Protozoa	Zoo	Serology	Italy	Outdoor	10	32	42
429	2016	Babesia	Protozoa	Zoo	Serology	Italy	Indoor	16	47	63
429	2016	Babesia	Protozoa	Zoo	Serology	Italy	Outdoor	24	110	134
429	2016	Bartonella	Bacteria	Zoo	Serology	Italy	Outdoor	23	19	42
429	2016	Bartonella	Bacteria	Zoo	Serology	Italy	Indoor	24	39	63
429	2016	Bartonella	Bacteria	Zoo	Serology	Italy	Outdoor	66	68	134
429	2016	Ehrlichia	Bacteria	Zoo	Serology	Italy	Outdoor	6	36	42
429	2016	Ehrlichia	Bacteria	Zoo	Serology	Italy	Indoor	11	52	63
429	2016	Ehrlichia	Bacteria	Zoo	Serology	Italy	Outdoor	21	113	134
429	2016	Leishmania	Protozoa	Zoo	Serology	Italy	Outdoor	1	41	42
429	2016	Leishmania	Protozoa	Zoo	Serology	Italy	Indoor	7	56	63
429	2016	Leishmania	Protozoa	Zoo	Serology	Italy	Outdoor	10	124	134
429	2016	Rickettsia	Bacteria	Zoo	Serology	Italy	Outdoor	23	19	42
429	2016	Rickettsia	Bacteria	Zoo	Serology	Italy	Outdoor	1	41	42
429	2016	Rickettsia	Bacteria	Zoo	Serology	Italy	Indoor	22	41	63
429	2016	Rickettsia	Bacteria	Zoo	Serology	Italy	Outdoor	0	42	42
429	2016	Rickettsia	Bacteria	Zoo	Serology	Italy	Outdoor	74	60	134
430	2000	Echinococcus	Helminth	Zoo		France	Owned.NR	3	78	81
431	2021	Giardia	Protozoa	Zoo	Molecular	Poland	Feral	2	31	33
431	2021	Giardia	Protozoa	Zoo		Poland	Owned.NR	5	28	33
432	2024	Toxoplasma	Protozoa	Zoo	Serology	Brazil	Feral	23	16	39
433	2009	Toxoplasma	Protozoa	Zoo	Serology	Brazil	Outdoor	49	55	104
433	2009	Toxoplasma	Protozoa	Zoo	Serology	Brazil	Indoor	16	125	141
434	1985	Ancylostoma	Helminth	Zoo	Microscopy	Italy	Feral	11	105	116
434	1985	Coccidia	Protozoa	No	Microscopy	Italy	Feral	15	101	116
434	1985	Dipylidium	Helminth	Zoo	Microscopy	Italy	Feral	48	68	116
434	1985	Mesocestoides	Helminth	Zoo	Microscopy	Italy	Feral	2	114	116
434	1985	Ollulanus	Helminth	NR	Microscopy	Italy	Feral	4	112	116
434	1985	Spirometra	Helminth	Zoo	Microscopy	Italy	Feral	1	115	116
434	1985	Taenia	Helminth	Zoo	Microscopy	Italy	Feral	13	103	116
434	1985	Toxascaris	Helminth	Zoo	Microscopy	Italy	Feral	4	112	116
434	1985	Toxocara	Helminth	Zoo	Microscopy	Italy	Feral	57	59	116
435	1999	Ollulanus	Helminth	NR	Microscopy	Canada	Feral	2	50	52
435	1999	Taenia	Helminth	Zoo	Microscopy	Canada	Feral	8	44	52
435	1999	Toxocara	Helminth	Zoo	Microscopy	Canada	Feral	9	43	52
436	2023	Cryptosporidium	Protozoa	Zoo		Brazil	Owned.NR	8	7	15
436	2023	Endolimax	Protozoa	No		Brazil	Owned.NR	2	13	15
436	2023	Giardia	Protozoa	Zoo		Brazil	Owned.NR	3	12	15
436	2023	Toxoplasma	Protozoa	Zoo		Brazil	Owned.NR	1	14	15
437	2017	Leptospira	Bacteria	Zoo		Caribbean	Owned.NR	2	48	50
438	2012	Toxoplasma	Protozoa	Zoo	Serology	China	Feral	37	27	64
439	2013	Toxoplasma	Protozoa	Zoo		China	Owned.NR	95	574	669
439	2013	Toxoplasma	Protozoa	Zoo	Serology	China	Feral	68	117	185
440	2012	Campylobacter	Bacteria	Zoo		USA	Owned.NR	36	237	273
440	2012	Toxocara	Helminth	Zoo		USA	Owned.NR	2	257	259
441	2014	IC	Bacteria	Zoo	Molecular	USA	Outdoor	1	0	1
442	2016	Capillaria	Helminth	Zoo	Microscopy	Canada	Feral	9	91	100
442	2016	Cystoisospora	Protozoa	No	Microscopy	Canada	Feral	9	91	100
442	2016	Giardia	Protozoa	Zoo	Fecal Ag	Canada	Feral	5	95	100
442	2016	Taenia	Helminth	Zoo	Microscopy	Canada	Feral	3	97	100
442	2016	Toxocara	Helminth	Zoo	Microscopy	Canada	Feral	76	24	100
443	2020	Ancylostoma	Helminth	Zoo		Indonesia	Owned.NR	15	45	60
443	2020	Ancylostoma	Helminth	Zoo		Indonesia	Owned.NR	7	53	60
443	2020	Cystoisospora	Protozoa	No		Indonesia	Owned.NR	24	36	60
443	2020	Cystoisospora	Protozoa	No		Indonesia	Owned.NR	11	49	60
443	2020	Cystoisospora	Protozoa	No		Indonesia	Owned.NR	9	51	60
443	2020	Cystoisospora	Protozoa	No		Indonesia	Owned.NR	5	55	60
443	2020	Diphylobothrium	Helminth	Zoo		Indonesia	Owned.NR	3	57	60
443	2020	Diphylobothrium	Helminth	Zoo		Indonesia	Owned.NR	1	59	60
443	2020	Dipylidium	Helminth	Zoo		Indonesia	Owned.NR	2	58	60
443	2020	Dipylidium	Helminth	Zoo		Indonesia	Owned.NR	0	60	60
443	2020	Toxascaris	Helminth	Zoo		Indonesia	Owned.NR	11	49	60
443	2020	Toxascaris	Helminth	Zoo		Indonesia	Owned.NR	2	58	60
443	2020	Toxocara	Helminth	Zoo		Indonesia	Owned.NR	37	23	60
443	2020	Toxocara	Helminth	Zoo		Indonesia	Owned.NR	11	49	60
444	2007	Cryptosporidium	Protozoa	Zoo	Microscopy	Italy	Indoor	25	62	87
444	2007	Cryptosporidium	Protozoa	Zoo	Microscopy	Italy	Outdoor	24	89	113
445	1999	Toxoplasma	Protozoa	Zoo		Mexico	Owned.NR	17	7	24
446	2013	Aelurostrongylus	Helminth	No	Microscopy	Brazil	Feral	2	144	146
446	2013	Ancylostoma	Helminth	Zoo	Microscopy	Brazil	Feral	89	57	146
446	2013	Capillaria	Helminth	Zoo	Microscopy	Brazil	Feral	5	141	146
446	2013	Centrorhynchus	Trematode	NR	Microscopy	Brazil	Feral	5	141	146
446	2013	Dipylidium	Helminth	Zoo	Microscopy	Brazil	Feral	5	141	146
446	2013	Physaloptera	Helminth	Zoo	Microscopy	Brazil	Feral	3	143	146
446	2013	Platynosomum	Helminth	Zoo	Microscopy	Brazil	Feral	38	108	146
446	2013	Spirometra	Helminth	Zoo	Microscopy	Brazil	Feral	6	140	146
446	2013	Taenia	Helminth	Zoo	Microscopy	Brazil	Feral	1	145	146
446	2013	Toxocara	Helminth	Zoo	Microscopy	Brazil	Feral	6	140	146
447	2020	Ancylostoma	Helminth	Zoo		Brazil	Shelter	18	110	128
447	2020	Ancylostoma	Helminth	Zoo		Brazil	Shelter	0	128	128
447	2020	Ancylostoma	Helminth	Zoo	Microscopy	Brazil	Outdoor	1	20	21
447	2020	Ancylostoma	Helminth	Zoo	Microscopy	Brazil	Indoor	2	34	36
447	2020	Ancylostoma	Helminth	Zoo	Microscopy	Brazil	Feral	37	171	208
447	2020	Ancylostoma	Helminth	Zoo	Microscopy	Brazil	Outdoor	1	20	21
447	2020	Ancylostoma	Helminth	Zoo	Microscopy	Brazil	Indoor	0	36	36
447	2020	Ancylostoma	Helminth	Zoo	Microscopy	Brazil	Feral	0	208	208
447	2020	Cystoisospora	Protozoa	No		Brazil	Shelter	8	120	128
447	2020	Cystoisospora	Protozoa	No	Microscopy	Brazil	Outdoor	0	21	21
447	2020	Cystoisospora	Protozoa	No	Microscopy	Brazil	Indoor	1	35	36
447	2020	Cystoisospora	Protozoa	No	Microscopy	Brazil	Feral	41	167	208
447	2020	Dipylidium	Helminth	Zoo		Brazil	Shelter	1	127	128
447	2020	Dipylidium	Helminth	Zoo	Microscopy	Brazil	Outdoor	1	20	21
447	2020	Dipylidium	Helminth	Zoo	Microscopy	Brazil	Indoor	1	35	36
447	2020	Dipylidium	Helminth	Zoo	Microscopy	Brazil	Feral	1	207	208
447	2020	Strongyle	Helminth	Zoo		Brazil	Shelter	0	128	128
447	2020	Strongyle	Helminth	Zoo	Microscopy	Brazil	Outdoor	6	15	21
447	2020	Strongyle	Helminth	Zoo	Microscopy	Brazil	Indoor	2	34	36
447	2020	Strongyle	Helminth	Zoo	Microscopy	Brazil	Feral	0	208	208
447	2020	Toxocara	Helminth	Zoo		Brazil	Shelter	14	114	128
447	2020	Toxocara	Helminth	Zoo	Microscopy	Brazil	Outdoor	2	19	21
447	2020	Toxocara	Helminth	Zoo	Microscopy	Brazil	Indoor	0	36	36
447	2020	Toxocara	Helminth	Zoo	Microscopy	Brazil	Feral	17	191	208
448	2016	Anaplasma	Bacteria	Zoo	Serology	Spain	Feral	0	116	116
448	2016	Bartonella	Bacteria	Zoo	Serology	Spain	Feral	41	75	116
448	2016	Ehrlichia	Bacteria	Zoo	Serology	Spain	Feral	0	116	116
448	2016	Hemoplasma	Bacteria	Zoo	Serology	Spain	Feral	6	110	116
448	2016	Rickettsia	Bacteria	Zoo	Serology	Spain	Feral	0	116	116
449	2022	Brugia	Helminth	Zoo	Molecular	Brazil	Outdoor	8	188	196
450	2003	Ancylostoma	Helminth	Zoo		USA	Shelter	2	112	114
450	2003	Ancylostoma	Helminth	Zoo		USA	Owned.NR	0	336	336
450	2003	Dipylidium	Helminth	Zoo		USA	Shelter	9	105	114
450	2003	Dipylidium	Helminth	Zoo		USA	Owned.NR	12	324	336
450	2003	Toxocara	Helminth	Zoo		USA	Shelter	77	37	114
450	2003	Toxocara	Helminth	Zoo		USA	Owned.NR	102	234	336
450	2003	Toxoplasma	Protozoa	Zoo		USA	Shelter	1	113	114
450	2003	Toxoplasma	Protozoa	Zoo		USA	Owned.NR	2	334	336
451	2022	Babesia	Protozoa	Zoo	Molecular	Spain	Outdoor	1	0	1
452	2017	Toxoplasma	Protozoa	Zoo		Panama	Owned.NR	30	90	120
453	2013	Toxoplasma	Protozoa	Zoo	Serology	Philippines	Feral	14	16	30
454	2021	Brucella	Bacteria	Zoo		Brazil	Owned.NR	0	56	56
454	2021	Brucella	Bacteria	Zoo	Serology	Brazil	Feral	0	73	73
454	2021	Leptospira	Bacteria	Zoo		Brazil	Owned.NR	3	53	56
454	2021	Leptospira	Bacteria	Zoo	Serology	Brazil	Feral	4	69	73
455	2015	Toxoplasma	Protozoa	Zoo	Serology	Mexico	Feral	14	34	48
456	2023	Ancylostoma	Helminth	Zoo		Indonesia	Owned.NR	19	152	171
456	2023	Dipylidium	Helminth	Zoo		Indonesia	Owned.NR	8	163	171
456	2023	Toxocara	Helminth	Zoo		Indonesia	Owned.NR	65	106	171
457	2013	Aelurostrongylus	Helminth	No		Italy	Owned.NR	1	80	81
457	2013	Ancylostoma	Helminth	Zoo		Italy	Owned.NR	1	80	81
457	2013	Capillaria	Helminth	Zoo		Italy	Owned.NR	1	80	81
457	2013	Dipylidium	Helminth	Zoo		Italy	Owned.NR	1	80	81
457	2013	Giardia	Protozoa	Zoo		Italy	Owned.NR	1	80	81
457	2013	Mesocestoides	Helminth	Zoo		Italy	Owned.NR	1	80	81
457	2013	Toxocara	Helminth	Zoo		Italy	Owned.NR	18	63	81
457	2013	Uncinaria	Helminth	Zoo		Italy	Owned.NR	1	80	81
458	2019	Leishmania	Protozoa	Zoo	Serology	Brazil	Outdoor	24	35	59
458	2019	Leishmania	Protozoa	Zoo	Serology	Brazil	Indoor	8	38	46
459	2014	Leptospira	Bacteria	Zoo	Serology	Canada	Indoor	5	92	97
459	2014	Leptospira	Bacteria	Zoo	Serology	Canada	Outdoor	21	121	142
460	2016	Aelurostrongylus	Helminth	No	Microscopy	Spain	Feral	5	43	48
460	2016	Ancylostoma	Helminth	Zoo	Microscopy	Spain	Feral	9	39	48
460	2016	Dipylidium	Helminth	Zoo	Microscopy	Spain	Feral	31	17	48
460	2016	Taenia	Helminth	Zoo	Microscopy	Spain	Feral	15	33	48
460	2016	Toxocara	Helminth	Zoo	Microscopy	Spain	Feral	10	38	48
460	2016	Trichuris	Helminth	No	Microscopy	Spain	Feral	1	47	48
461	2014	Ancylostoma	Helminth	Zoo	Microscopy	Thailand	Feral	104	196	300
461	2014	Cystoisospora	Protozoa	No	Microscopy	Thailand	Feral	17	283	300
461	2014	Dipylidium	Helminth	Zoo	Microscopy	Thailand	Feral	0	300	300
461	2014	Echinostoma	Helminth	Zoo	Microscopy	Thailand	Feral	1	299	300
461	2014	Giardia	Protozoa	Zoo	Microscopy	Thailand	Feral	1	299	300
461	2014	Hymenolepis	Helminth	Zoo	Microscopy	Thailand	Feral	0	300	300
461	2014	Platynosomum	Helminth	Zoo	Microscopy	Thailand	Feral	8	292	300
461	2014	Spirometra	Helminth	Zoo	Microscopy	Thailand	Feral	12	288	300
461	2014	Strongyloides	Helminth	Zoo	Microscopy	Thailand	Feral	2	298	300
461	2014	Toxocara	Helminth	Zoo	Microscopy	Thailand	Feral	29	271	300
462	1981	Yersinia	Bacteria	Zoo	Serology	Italy	Outdoor	5	0	5
463	2013	Leptospira	Bacteria	Zoo		New Caledonia	Shelter	8	0	8
464	2010	Toxoplasma	Protozoa	Zoo	Serology	Brazil	Indoor	2	43	45
464	2010	Toxoplasma	Protozoa	Zoo	Serology	Brazil	Outdoor	33	188	221
465	2019	Leptospira	Bacteria	Zoo	Serology	Germany	Indoor	1	50	51
465	2019	Leptospira	Bacteria	Zoo	Serology	Germany	Outdoor	27	97	124
466	2008	Campylobacter	Bacteria	Zoo		Italy	Owned.NR	27	57	84
467	2010	Hemoplasma	Bacteria	Zoo	Molecular	Spain	Outdoor	18	54	72
467	2010	Hemoplasma	Bacteria	Zoo	Molecular	Spain	Indoor	5	69	74
468	2014	Blastocystis	Fungal	Zoo		USA	Owned.NR	0	50	50
468	2014	Blastocystis	Fungal	Zoo		USA	Shelter	12	91	103
469	1976	Ancylostoma	Helminth	Zoo	Microscopy	Australia	Feral	34	112	146
469	1976	Dipylidium	Helminth	Zoo	Microscopy	Australia	Feral	17	129	146
469	1976	Oncicola	Helminth	Zoo	Microscopy	Australia	Feral	43	103	146
469	1976	Spirometra	Helminth	Zoo	Microscopy	Australia	Feral	89	57	146
469	1976	Taenia	Helminth	Zoo	Microscopy	Australia	Feral	1	145	146
469	1976	Taenia	Helminth	Zoo	Microscopy	Australia	Feral	32	114	146
469	1976	Toxocara	Helminth	Zoo	Microscopy	Australia	Feral	32	114	146
469	1976	Uncinaria	Helminth	Zoo	Microscopy	Australia	Feral	2	144	146
470	2019	Bartonella	Bacteria	Zoo	Molecular	Chile	Outdoor	3	27	30
470	2019	CDV	Virus	Zoo	Serology	Chile	Outdoor	1	111	112
470	2019	FeLV	Virus	No	Serology	Chile	Outdoor	10	102	112
470	2019	FIV	Virus	No	Serology	Chile	Outdoor	2	110	112
470	2019	IC	Bacteria	Zoo	Molecular	Chile	Outdoor	2	28	30
470	2019	Piroplasma	Protozoa	Zoo	Molecular	Chile	Outdoor	1	29	30
470	2019	Rickettsia	Bacteria	Zoo	Molecular	Chile	Outdoor	0	30	30
471	2001	Toxocara	Helminth	Zoo	Microscopy	Iran	Feral	57	51	108
472	2015	Toxoplasma	Protozoa	Zoo		Norway	Owned.NR	196	282	478
473	2012	Anaplasma	Bacteria	Zoo		Thailand	Owned.NR	1	0	1
474	2024	Rabies	Virus	Zoo	Molecular	Mexico	Feral	9	0	9
475	2018	Toxoplasma	Protozoa	Zoo		Japan	Owned.NR	57	296	353
476	2002	Campylobacter	Bacteria	Zoo	Culture	Norway	Indoor	13	69	82
476	2002	Campylobacter	Bacteria	Zoo	Culture	Norway	Outdoor	41	176	217
477	1997	Bartonella	Bacteria	Zoo		Germany	Owned.NR	13	87	100
478	2006	Cryptosporidium	Protozoa	Zoo		Colombia	Owned.NR	6	40	46
478	2006	Enterocytozoon	Fungal	Zoo		Colombia	Owned.NR	8	38	46
478	2006	Giardia	Protozoa	Zoo		Colombia	Owned.NR	3	43	46
479	2017	Bartonella	Bacteria	Zoo		Japan	Owned.NR	80	1674	1754
480	2019	Ancylostoma	Helminth	Zoo		Italy	Shelter	3	129	132
480	2019	Aonchotheca	Helminth	Zoo		Italy	Shelter	1	131	132
480	2019	Cryptosporidium	Protozoa	Zoo		Italy	Shelter	2	130	132
480	2019	Cystoisospora	Protozoa	No		Italy	Shelter	4	128	132
480	2019	Cystoisospora	Protozoa	No		Italy	Shelter	3	129	132
480	2019	Giardia	Protozoa	Zoo		Italy	Shelter	14	118	132
480	2019	Strongyle	Helminth	Zoo		Italy	Shelter	1	131	132
480	2019	Toxocara	Helminth	Zoo		Italy	Shelter	12	120	132
480	2019	Tritrichomonas	Protozoa	No		Italy	Shelter	1	131	132
481	2004	Leishmania	Protozoa	Zoo		Brazil	Owned.NR	1	0	1
482	2015	Anaplasma	Bacteria	Zoo		USA	Owned.NR	40	4294	4334
483	2023	Anaplasma	Bacteria	Zoo	Serology	Germany	Feral	8	42	50
483	2023	Bartonella	Bacteria	Zoo	Serology	Germany	Feral	23	27	50
483	2023	FIV	Virus	No	Serology	Germany	Feral	12	38	50
483	2023	Hepatozoon	Protozoa	No	Serology	Germany	Feral	5	45	50
483	2023	Mycoplasma	Bacteria	Zoo	Serology	Germany	Feral	6	44	50
483	2023	Piroplasma	Protozoa	Zoo	Serology	Germany	Feral	0	50	50
483	2023	Rickettsia	Bacteria	Zoo	Serology	Germany	Feral	15	35	50
484	2021	Toxoplasma	Protozoa	Zoo	Serology	Switzerland	Outdoor	577	447	1024
484	2021	Toxoplasma	Protozoa	Zoo	Serology	Switzerland	Indoor	129	453	582
485	2011	Ancylostoma	Helminth	Zoo		Costa Rica	Owned.NR	1	8	9
485	2011	Cryptosporidium	Protozoa	Zoo		Costa Rica	Owned.NR	1	8	9
485	2011	Giardia	Protozoa	Zoo		Costa Rica	Owned.NR	4	5	9
485	2011	Toxocara	Helminth	Zoo		Costa Rica	Owned.NR	1	8	9
486	2023	Leptospira	Bacteria	Zoo	Serology	USA	Feral	17	110	127
487	2009	Toxoplasma	Protozoa	Zoo	Serology	Iran	Feral	16	84	100
488	2007	Toxocara	Helminth	Zoo	Microscopy	Iran	Feral	44	56	100
489	2005	Anaplasma	Bacteria	Zoo		United Kingdom	Owned.NR	1	59	60
489	2005	Borrelia	Bacteria	Zoo		United Kingdom	Owned.NR	2	58	60
490	2011	Leishmania	Protozoa	Zoo	Serology	Spain	Outdoor	14	91	105
490	2011	Toxoplasma	Protozoa	Zoo	Serology	Spain	Outdoor	58	47	105
491	2015	Acanthotrema	Helminth	Zoo	Microscopy	Korea	Feral	5	183	188
491	2015	Centrocestus	Helminth	NR	Microscopy	Korea	Feral	4	184	188
491	2015	Cryptocotyle	Helminth	UK	Microscopy	Korea	Feral	2	186	188
491	2015	Echinochasmus	Helminth	Zoo	Microscopy	Korea	Feral	19	169	188
491	2015	Echinoparyphium	Helminth	Zoo	Microscopy	Korea	Feral	1	187	188
491	2015	Echinostoma	Helminth	Zoo	Microscopy	Korea	Feral	2	186	188
491	2015	Heterophyes	Helminth	Zoo	Microscopy	Korea	Feral	29	159	188
491	2015	Heterophyopsis	Helminth	Zoo	Microscopy	Korea	Feral	5	183	188
491	2015	Metagonimus	Helminth	Zoo	Microscopy	Korea	Feral	61	127	188
491	2015	Plagiorchis	Protozoa	Zoo	Microscopy	Korea	Feral	8	180	188
491	2015	Pygidiopsis	Helminth	Zoo	Microscopy	Korea	Feral	33	155	188
491	2015	Stellantchasmus	Helminth	Zoo	Microscopy	Korea	Feral	6	182	188
491	2015	Stictodora	Helminth	Zoo	Microscopy	Korea	Feral	1	187	188
492	2021	Toxoplasma	Protozoa	Zoo	Serology	Japan	Feral	59	66	125
493	2006	Ancylostoma	Helminth	Zoo		Canada	Owned.NR	0	41	41
493	2006	Coccidia	Protozoa	No		Canada	Owned.NR	4	37	41
493	2006	Dipylidium	Helminth	Zoo		Canada	Owned.NR	3	38	41
493	2006	Giardia	Protozoa	Zoo		Canada	Owned.NR	1	40	41
493	2006	Taenia	Helminth	Zoo		Canada	Owned.NR	2	39	41
493	2006	Toxocara	Helminth	Zoo		Canada	Owned.NR	5	36	41
493	2006	Trichuris	Helminth	Zoo		Canada	Owned.NR	0	41	41
494	2018	Toxoplasma	Protozoa	Zoo	Serology	Russia	Feral	39	60	99
495	2014	Anaplasma	Bacteria	Zoo	Serology	Albania	Feral	3	143	146
495	2014	Bartonella	Bacteria	Zoo	Molecular	Albania	Feral	1	45	46
495	2014	Leishmania	Protozoa	Zoo	Serology	Albania	Feral	1	145	146
495	2014	Mycoplasma	Bacteria	Zoo	Molecular	Albania	Feral	45	101	146
495	2014	Toxoplasma	Protozoa	Zoo	Molecular	Albania	Feral	45	101	146
495	2014	Toxoplasma	Protozoa	Zoo	Serology	Albania	Feral	91	55	146
496	2023	(HPAI)	Virus	Zoo	Molecular	USA	Outdoor	3	0	3
497	2002	Toxoplasma	Protozoa	Zoo		Brazil	Owned.NR	13	19	32
497	2002	Toxoplasma	Protozoa	Zoo	Serology	Brazil	Feral	4	36	40
497	2002	Toxoplasma	Protozoa	Zoo	Serology	Brazil	Feral	115	315	430
498	2021	Leptospira	Bacteria	Zoo	Serology	Brazil	Feral	11	209	220
499	2023	Ancylostoma	Helminth	Zoo		Brazil	Owned.NR	139	68	207
499	2023	Coccidia	Protozoa	Zoo		Brazil	Owned.NR	5	202	207
499	2023	Cystoisospora	Protozoa	No		Brazil	Owned.NR	23	184	207
499	2023	Giardia	Protozoa	Zoo		Brazil	Owned.NR	2	205	207
499	2023	Physaloptera	Helminth	Zoo		Brazil	Owned.NR	12	195	207
499	2023	Platynosomum	Helminth	NR		Brazil	Owned.NR	36	171	207
499	2023	Spirometra	Helminth	Zoo		Brazil	Owned.NR	36	171	207
499	2023	Taenia	Helminth	Zoo		Brazil	Owned.NR	59	148	207
499	2023	Trichuris	Helminth	Zoo		Brazil	Owned.NR	8	199	207
500	2023	Toxoplasma	Protozoa	Zoo		Brazil	Owned.NR	26	74	100
501	2023	Ancylostoma	Helminth	Zoo		Brazil	Owned.NR	41	196	237
501	2023	Cystoisospora	Protozoa	No		Brazil	Owned.NR	15	222	237
501	2023	Diphylobothrium	Helminth	Zoo		Brazil	Owned.NR	5	232	237
501	2023	Dipylidium	Helminth	Zoo		Brazil	Owned.NR	3	234	237
501	2023	Giardia	Protozoa	Zoo		Brazil	Owned.NR	29	208	237
501	2023	Mesocestoides	Helminth	Zoo		Brazil	Owned.NR	2	235	237
501	2023	Platynosomum	Helminth	Zoo		Brazil	Owned.NR	19	218	237
501	2023	Toxocara	Helminth	Zoo		Brazil	Owned.NR	4	233	237
501	2023	Toxoplasma	Protozoa	Zoo		Brazil	Owned.NR	8	229	237
502	1992	Toxoplasma	Protozoa	Zoo	Serology	USA	Feral	31	43	74
503	2012	Leishmania	Protozoa	Zoo	Serology	Brazil	Feral	66	236	302
503	2012	Toxoplasma	Protozoa	Zoo	Serology	Brazil	Feral	21	230	251
504	2023	Endoparasites	Helminth	Zoo	Microscopy	Myanmar	Indoor	162	22	184
504	2023	Endoparasites	Helminth	Zoo	Microscopy	Myanmar	Outdoor	21	25	46
505	2022	Lagochilascaris	Helminth	Zoo	Microscopy	Costa Rica	Outdoor	2	0	2
506	2006	Anaplasma	Bacteria	Zoo		Spain	Owned.NR	3	165	168
506	2006	Bartonella	Bacteria	Zoo		Spain	Owned.NR	120	48	168
506	2006	Ehrlichia	Bacteria	Zoo		Spain	Owned.NR	19	149	168
506	2006	FeLV	Virus	No		Spain	Owned.NR	14	154	168
506	2006	FIV	Virus	No		Spain	Owned.NR	12	156	168
506	2006	Rickettsia	Bacteria	Zoo		Spain	Owned.NR	74	94	168
507	2018	Toxoplasma	Protozoa	Zoo	Serology	Russia	Feral	38	186	224
508	2018	Giardia	Protozoa	Zoo		Germany	Shelter	7	8	15
508	2018	Giardia	Protozoa	Zoo		Germany	Owned.NR	9	42	51
509	2014	Toxoplasma	Protozoa	Zoo		Brazil	Owned.NR	49	102	151
510	2023	Ancylostoma	Helminth	Zoo		Brazil	Owned.NR	26	29	55
510	2023	Cystoisospora	Protozoa	No		Brazil	Owned.NR	16	39	55
510	2023	Dipylidium	Helminth	Zoo		Brazil	Owned.NR	4	51	55
510	2023	Giardia	Protozoa	Zoo		Brazil	Owned.NR	2	53	55
510	2023	Platynosomum	Helminth	NR		Brazil	Owned.NR	3	52	55
510	2023	Toxocara	Helminth	Zoo		Brazil	Owned.NR	2	53	55
511	2006	Sporothrix	Fungal	Zoo	Culture	Brazil	Outdoor	7	17	24
512	2015	Toxoplasma	Protozoa	Zoo		Brazil	Owned.NR	22	67	89
513	2013	Aelurostrongylus	Helminth	No	Microscopy	Italy	Feral	4	135	139
513	2013	Ancylostoma	Helminth	Zoo	Microscopy	Italy	Feral	10	129	139
513	2013	Capillaria	Helminth	Zoo	Microscopy	Italy	Feral	2	137	139
513	2013	Cystoisospora	Protozoa	No	Microscopy	Italy	Feral	6	133	139
513	2013	Dipylidium	Helminth	Zoo	Microscopy	Italy	Feral	4	135	139
513	2013	Ectoparasites	Ectoparasite	Zoo	Microscopy	Italy	Feral	1	138	139
513	2013	Giardia	Protozoa	Zoo	Fecal Ag	Italy	Feral	4	135	139
513	2013	Spirometra	Helminth	Zoo	Microscopy	Italy	Feral	2	137	139
513	2013	Taenia	Helminth	Zoo	Microscopy	Italy	Feral	1	138	139
513	2013	Toxocara	Helminth	Zoo	Microscopy	Italy	Feral	46	93	139
513	2013	Toxoplasma	Protozoa	Zoo	Microscopy	Italy	Feral	0	139	139
513	2013	Toxoplasma	Protozoa	Zoo	Serology	Italy	Feral	17	78	139
513	2013	Trichuris	Helminth	Zoo	Microscopy	Italy	Feral	4	135	139
514	2014	FeLV	Virus	No	Serology	Italy	Feral	6	160	166
514	2014	FIV	Virus	No	Serology	Italy	Feral	13	153	166
514	2014	Hemoplasma	Bacteria	Zoo	Molecular	Italy	Feral	86	174	260
514	2014	Toxoplasma	Protozoa	Zoo	Serology	Italy	Feral	31	82	113
515	2016	Bartonella	Bacteria	Zoo	Serology	Italy	Feral	14	68	82
515	2016	Leishmania	Protozoa	Zoo	Serology	Italy	Feral	27	63	90
515	2016	Toxoplasma	Protozoa	Zoo	Serology	Italy	Feral	24	58	82
516	2013	Ancylostoma	Helminth	Zoo	Microscopy	Italy	Feral	10	129	139
516	2013	Capillaria	Helminth	Zoo	Microscopy	Italy	Feral	2	137	139
516	2013	Dipylidium	Helminth	Zoo	Microscopy	Italy	Feral	4	135	139
516	2013	Ectoparasites	Ectoparasite	Zoo	Microscopy	Italy	Feral	1	138	139
516	2013	Giardia	Protozoa	Zoo	Fecal Ag	Italy	Feral	4	135	139
516	2013	Spirometra	Helminth	Zoo	Microscopy	Italy	Feral	2	137	139
516	2013	Toxocara	Helminth	Zoo	Microscopy	Italy	Feral	60	79	139
516	2013	Toxoplasma	Protozoa	Zoo	Microscopy	Italy	Feral	0	78	78
516	2013	Toxoplasma	Protozoa	Zoo	Serology	Italy	Feral	17	61	78
516	2013	Trichuris	Helminth	Zoo	Microscopy	Italy	Feral	4	135	139
517	2012	Toxoplasma	Protozoa	Zoo	Serology	Italy	Feral	62	141	203
518	2001	Campylobacter	Bacteria	Zoo		USA	Owned.NR	2	112	114
518	2001	Campylobacter	Bacteria	Zoo		USA	Shelter	0	149	149
518	2001	Cryptosporidium	Protozoa	Zoo		USA	Owned.NR	3	111	114
518	2001	Cryptosporidium	Protozoa	Zoo		USA	Shelter	7	142	149
518	2001	Giardia	Protozoa	Zoo		USA	Owned.NR	7	107	114
518	2001	Giardia	Protozoa	Zoo		USA	Shelter	12	137	149
518	2001	Salmonella	Bacteria	Zoo		USA	Owned.NR	1	113	114
518	2001	Salmonella	Bacteria	Zoo		USA	Shelter	1	148	149
518	2001	Toxocara	Helminth	Zoo		USA	Owned.NR	31	83	114
518	2001	Toxocara	Helminth	Zoo		USA	Shelter	55	94	149
518	2001	Toxoplasma	Protozoa	Zoo		USA	Owned.NR	0	114	114
518	2001	Toxoplasma	Protozoa	Zoo		USA	Shelter	3	146	149
519	2019	Leptospira	Bacteria	Zoo	Serology	Thailand	Outdoor	14	246	260
520	2016	Bartonella	Bacteria	Zoo	Molecular	Thailand	Indoor	3	21	24
520	2016	Bartonella	Bacteria	Zoo	Molecular	Thailand	Outdoor	10	105	115
521	2012	Toxoplasma	Protozoa	Zoo	Serology	Poland	Outdoor	12	3	15
522	2018	Toxoplasma	Protozoa	Zoo		Poland	Owned.NR	143	65	208
523	2024	Bartonella	Bacteria	Zoo	Serology	Croatia	Indoor	4	26	30
523	2024	Bartonella	Bacteria	Zoo	Serology	Croatia	Outdoor	27	105	132
524	1982	Leptospira	Bacteria	Zoo		Bulgaria	Owned.NR	25	42	67
525	2011	Bartonella	Bacteria	Zoo	Molecular	Canada	Feral	2	94	96
525	2011	FeLV	Virus	No	Serology	Canada	Feral	3	93	96
525	2011	FIV	Virus	No	Serology	Canada	Feral	5	91	96
525	2011	Mycoplasma	Bacteria	Zoo	Molecular	Canada	Feral	11	85	96
525	2011	Toxoplasma	Protozoa	Zoo	Serology	Canada	Feral	29	67	96
526	2017	Ancylostoma	Helminth	Zoo	Microscopy	Bali	Feral	50	83	133
526	2017	Capillaria	Helminth	Zoo	Microscopy	Bali	Feral	1	132	133
526	2017	Cestodes	Helminth	Zoo	Microscopy	Bali	Feral	26	107	133
526	2017	Toxocara	Helminth	Zoo	Microscopy	Bali	Feral	95	38	133
527	2021	Toxoplasma	Protozoa	Zoo		Indonesia	Owned.NR	38	42	80
528	2011	Rhinosporidium	Fungal	No		Sri Lanka	Owned.NR	24	24	48
529	2012	FeLV	Virus	No		Thailand	Owned.NR	150	596	746
529	2012	FIV	Virus	No		Thailand	Owned.NR	183	563	746
529	2012	Toxoplasma	Protozoa	Zoo		Thailand	Owned.NR	35	313	348
530	2005	Rabies	Virus	Zoo	Serology	Mexico	Feral	2	4	6
530	2005	Toxoplasma	Protozoa	Zoo	Serology	Mexico	Feral	4	2	6
531	1986	Toxoplasma	Protozoa	Zoo		Czechslovakia	Unknown	8	612	620
532	2013	Bartonella	Bacteria	Zoo	Serology	Iraq	Feral	31	176	207
532	2013	Bartonella	Bacteria	Zoo	Serology	Iraq	Feral	26	181	207
532	2013	Toxoplasma	Protozoa	Zoo	Serology	Iraq	Feral	73	134	207
533	2008	Hemoplasma	Bacteria	Zoo		USA	Owned.NR	85	225	310
534	2018	Aelurostrongylus	Helminth	No	Microscopy	Greece	Indoor	2	222	224
534	2018	Aelurostrongylus	Helminth	No	Microscopy	Greece	Outdoor	38	888	926
534	2018	Ancylostoma	Helminth	Zoo	Microscopy	Greece	Indoor	2	222	224
534	2018	Ancylostoma	Helminth	Zoo	Microscopy	Greece	Outdoor	1	925	926
534	2018	Capillaria	Helminth	Zoo	Microscopy	Greece	Indoor	0	224	224
534	2018	Capillaria	Helminth	Zoo	Microscopy	Greece	Outdoor	8	918	926
534	2018	Dipylidium	Helminth	Zoo	Microscopy	Greece	Indoor	1	223	224
534	2018	Dipylidium	Helminth	Zoo	Microscopy	Greece	Outdoor	1	925	926
534	2018	Giardia	Protozoa	Zoo	Microscopy	Greece	Indoor	1	223	224
534	2018	Giardia	Protozoa	Zoo	Microscopy	Greece	Outdoor	25	901	926
534	2018	Joyeuxiella	Helminth	NR	Microscopy	Greece	Indoor	3	221	224
534	2018	Joyeuxiella	Helminth	NR	Microscopy	Greece	Outdoor	11	915	926
534	2018	Toxascaris	Helminth	Zoo	Microscopy	Greece	Indoor	0	224	224
534	2018	Toxascaris	Helminth	Zoo	Microscopy	Greece	Outdoor	2	924	926
534	2018	Toxocara	Helminth	Zoo	Microscopy	Greece	Indoor	27	197	224
534	2018	Toxocara	Helminth	Zoo	Microscopy	Greece	Outdoor	251	675	926
534	2018	Troglostrongylus	Helminth	Zoo	Microscopy	Greece	Indoor	2	222	224
534	2018	Troglostrongylus	Helminth	Zoo	Microscopy	Greece	Outdoor	1	925	926
535	2017	Ancylostoma	Helminth	Zoo		Poland	Shelter	1	67	68
535	2017	Capillaria	Helminth	Zoo		Poland	Shelter	1	67	68
535	2017	Cystoisospora	Protozoa	No		Poland	Shelter	8	60	68
535	2017	Dipylidium	Helminth	Zoo		Poland	Shelter	3	65	68
535	2017	Giardia	Protozoa	Zoo		Poland	Shelter	2	66	68
535	2017	Spirometra	Helminth	Zoo		Poland	Shelter	1	67	68
535	2017	Taenia	Helminth	Zoo		Poland	Shelter	6	62	68
535	2017	Toxocara	Helminth	Zoo		Poland	Shelter	19	49	68
536	2018	Ancylostoma	Helminth	Zoo	Microscopy	USA	Feral	36	156	192
536	2018	Cryptosporidium	Protozoa	Zoo	Fecal Ag	USA	Feral	6	186	192
536	2018	Giardia	Protozoa	Zoo	Fecal Ag	USA	Feral	11	181	192
536	2018	Toxocara	Helminth	Zoo	Microscopy	USA	Feral	113	79	192
536	2018	Toxoplasma	Protozoa	Zoo	Microscopy	USA	Feral	2	190	192
536	2018	Toxoplasma	Protozoa	Zoo	Serology	USA	Feral	59	205	264
537	2019	Toxoplasma	Protozoa	Zoo	Serology	South Africa	Outdoor	35	74	109
538	2015	Aonchotheca	Helminth	Zoo	Microscopy	Denmark	Feral	7	92	99
538	2015	Cryptocotyle	Helminth	UK	Microscopy	Denmark	Feral	5	94	99
538	2015	Dipylidium	Helminth	Zoo	Microscopy	Denmark	Feral	1	98	99
538	2015	Hydatigera	Helminth	Zoo	Microscopy	Denmark	Feral	36	63	99
538	2015	Mesocestoides	Helminth	Zoo	Microscopy	Denmark	Feral	3	96	99
538	2015	Ollulanus	Helminth	NR	Microscopy	Denmark	Feral	13	86	99
538	2015	Pearsonema	Helminth	No	Microscopy	Denmark	Feral	3	96	99
538	2015	Pseudamphistomum	Helminth	Zoo	Microscopy	Denmark	Feral	1	98	99
538	2015	Strongyloides	Helminth	Zoo	Microscopy	Denmark	Feral	1	98	99
538	2015	Toxocara	Helminth	Zoo	Microscopy	Denmark	Feral	84	15	99
539	2015	Leptospira	Bacteria	Zoo		Iran	Owned.NR	0	42	42
539	2015	Leptospira	Bacteria	Zoo	Serology	Iran	Outdoor	9	44	53
539	2015	Leptospira	Bacteria	Zoo	Serology	Iran	Feral	3	49	52
540	2020	Ancylostoma	Helminth	Zoo		Thailand	Owned.NR	2	64	66
540	2020	Cryptosporidium	Protozoa	Zoo		Thailand	Owned.NR	2	64	66
540	2020	Giardia	Protozoa	Zoo		Thailand	Owned.NR	9	57	66
540	2020	Spirometra	Helminth	Zoo		Thailand	Owned.NR	2	64	66
541	2000	Salmonella	Bacteria	Zoo	Culture	Sweden	Outdoor	20	5	25
542	2015	Toxoplasma	Protozoa	Zoo	Serology	Iran	Feral	69	38	107
543	2016	Toxoplasma	Protozoa	Zoo		Brazil	Shelter	0	102	102
544	1994	Toxoplasma	Protozoa	Zoo	Serology	USA	Indoor	32	68	100
544	1994	Toxoplasma	Protozoa	Zoo	Serology	USA	Outdoor	55	45	100
545	2020	Campylobacter	Bacteria	Zoo		France	Owned.NR	7	63	70
546	2019	Yersinia	Bacteria	Zoo	Culture	UK	Outdoor	1	0	1
547	2013	Bartonella	Bacteria	Zoo	Serology	Ethiopia	Feral	5	41	46
547	2013	Toxoplasma	Protozoa	Zoo	Serology	Ethiopia	Feral	41	7	48
548	2017	Toxocara	Helminth	Zoo	Molecular	Iran	Feral	26	121	147
549	2020	Borrellia	Bacteria	Zoo	Serology	UK	Outdoor	2	0	2
549	2020	Toxoplasma	Protozoa	Zoo	Serology	UK	Outdoor	0	2	2
550	2022	Bartonella	Bacteria	Zoo	Molecular	Portugal	Feral	25	98	123
551	2020	Cryptosporidium	Protozoa	Zoo		Brazil	Owned.NR	0	65	65
551	2020	Cryptosporidium	Protozoa	Zoo		Brazil	Shelter	0	141	141
551	2020	Cystoisospora	Protozoa	No		Brazil	Owned.NR	9	56	65
551	2020	Cystoisospora	Protozoa	No		Brazil	Shelter	11	130	141
551	2020	Giardia	Protozoa	Zoo		Brazil	Owned.NR	0	65	65
551	2020	Giardia	Protozoa	Zoo		Brazil	Shelter	13	128	141
551	2020	Sarcocystis	Protozoa	Zoo		Brazil	Owned.NR	1	64	65
551	2020	Sarcocystis	Protozoa	Zoo		Brazil	Shelter	0	141	141
551	2020	Toxoplasma	Protozoa	Zoo		Brazil	Owned.NR	0	65	65
551	2020	Toxoplasma	Protozoa	Zoo		Brazil	Shelter	3	138	141
552	2007	Bartonella	Bacteria	Zoo		South Africa	Shelter	23	75	98
553	2019	Aelurostrongylus	Helminth	No	Microscopy	Italy	Indoor	3	163	166
553	2019	Aelurostrongylus	Helminth	No	Microscopy	Italy	Outdoor	65	675	740
553	2019	Ancylostoma	Helminth	Zoo		Italy	Owned.NR	49	951	1000
553	2019	Aonchotheca	Helminth	Zoo		Italy	Owned.NR	2	998	1000
553	2019	Capillaria	Helminth	Zoo	Microscopy	Italy	Indoor	1	165	166
553	2019	Capillaria	Helminth	Zoo	Microscopy	Italy	Outdoor	31	709	740
553	2019	Cystoisospora	Protozoa	No		Italy	Owned.NR	100	900	1000
553	2019	Dipylidium	Helminth	Zoo		Italy	Owned.NR	9	991	1000
553	2019	Giardia	Protozoa	Zoo		Italy	Owned.NR	10	990	1000
553	2019	Spirometra	Helminth	Zoo		Italy	Owned.NR	3	997	1000
553	2019	Toxascaris	Helminth	Zoo		Italy	Owned.NR	4	996	1000
553	2019	Toxocara	Helminth	Zoo		Italy	Owned.NR	216	784	1000
553	2019	Troglostrongylus	Helminth	Zoo		Italy	Owned.NR	32	968	1000
554	2009	Capillaria	Helminth	Zoo		Italy	Owned.NR	11	189	200
555	2013	Brucella	Bacteria	Zoo	Molecular	South Korea	Outdoor	6	18	24
555	2013	Lawsonia	Bacteria	Zoo	Molecular	South Korea	Outdoor	3	21	24
555	2013	Leptospira	Bacteria	Zoo	Molecular	South Korea	Outdoor	15	9	24
555	2013	Salmonella	Bacteria	Zoo	Molecular	South Korea	Outdoor	3	21	24
556	2021	Ancylostoma	Helminth	Zoo		Estonia	Shelter	2	288	290
556	2021	Capillaria	Helminth	Zoo		Estonia	Shelter	6	284	290
556	2021	Cryptosporidium	Protozoa	Zoo		Estonia	Shelter	6	284	290
556	2021	Cystoisospora	Protozoa	No		Estonia	Shelter	36	254	290
556	2021	Giardia	Protozoa	Zoo		Estonia	Shelter	2	288	290
556	2021	Taenia	Helminth	Zoo		Estonia	Shelter	12	278	290
556	2021	Toxocara	Helminth	Zoo		Estonia	Shelter	106	184	290
556	2021	Toxoplasma	Protozoa	Zoo		Estonia	Shelter	10	280	290
557	2023	Toxoplasma	Protozoa	Zoo		Poland	Owned.NR	96	97	193
558	2023	Hepatozoon	Protozoa	No	Serology	Hungary	Outdoor	1	126	127
558	2023	Piroplasma	Protozoa	Zoo	Molecular	Hungary	Outdoor	0	127	127
559	2022	Ancylostoma	Helminth	Zoo	Microscopy	Brazil	Indoor	9	16	25
559	2022	Cystoisospora	Protozoa	No	Microscopy	Brazil	Indoor	4	21	25
559	2022	Entamoeba	Protozoa	Zoo	Microscopy	Brazil	Indoor	3	22	25
559	2022	Toxocara	Helminth	Zoo	Microscopy	Brazil	Indoor	2	23	25
560	2012	Leptospira	Bacteria	Zoo	Serology	Argentina	Feral	0	4	4
560	2012	Toxoplasma	Protozoa	Zoo	Serology	Argentina	Feral	1	4	5
561	2015	Echinococcus	Helminth	Zoo	Molecular	France	Outdoor	10	311	321
562	2021	Toxocara	Helminth	Zoo	Molecular	Romania	Indoor	2	38	40
562	2021	Toxocara	Helminth	Zoo	Molecular	Romania	Outdoor	53	43	96
563	2019	Toxoplasma	Protozoa	Zoo	Molecular	MÃ©xico	Feral	10	1	11
564	1991	Ancylostoma	Helminth	Zoo	Microscopy	Belgium	Feral	11	19	30
564	1991	Cystoisospora	Protozoa	No	Microscopy	Belgium	Feral	6	24	30
564	1991	Cystoisospora	Protozoa	No	Microscopy	Belgium	Feral	3	27	30
564	1991	Taenia	Helminth	Zoo	Microscopy	Belgium	Feral	6	24	30
564	1991	Toxocara	Helminth	Zoo	Microscopy	Belgium	Feral	18	12	30
565	2013	Toxoplasma	Protozoa	Zoo	Serology	USA	Feral	14	2	16
565	2013	Toxoplasma	Protozoa	Zoo	Serology	USA	Outdoor	121	599	720
566	2016	Toxoplasma	Protozoa	Zoo	Serology	USA	Outdoor	9	7	16
567	2017	Giardia	Protozoa	Zoo		Italy	Owned.NR	8	70	78
567	2017	Toxocara	Helminth	Zoo		Italy	Owned.NR	9	69	78
567	2017	Toxoplasma	Protozoa	Zoo		Italy	Owned.NR	33	45	78
568	2023	Giardia	Protozoa	Zoo	Microscopy	Mexico	Feral	21	76	97
568	2023	Giardia	Protozoa	Zoo		Mexico	Owned.NR	29	74	103
569	2023	Ancylostoma	Helminth	Zoo		India	Owned.NR	14	8	22
569	2023	Babesia	Protozoa	Zoo		India	Owned.NR	2	120	122
569	2023	Cystoisospora	Protozoa	No		India	Owned.NR	2	20	22
569	2023	Cytauxzoon	Protozoa	No		India	Owned.NR	29	93	122
569	2023	Diphylobothrium	Helminth	Zoo		India	Owned.NR	1	21	22
569	2023	Hepatozoon	Protozoa	No		India	Owned.NR	7	115	122
569	2023	Toxocara	Helminth	Zoo		India	Owned.NR	3	19	22
570	2005	Toxoplasma	Protozoa	Zoo		USA	Owned.NR	3619	9009	12628
571	2014	Aelurostrongylus	Helminth	No	Microscopy	Portugal	Feral	20	142	162
571	2014	Ancylostoma	Helminth	Zoo	Microscopy	Portugal	Feral	31	131	162
571	2014	Capillaria	Helminth	Zoo	Microscopy	Portugal	Feral	1	161	162
571	2014	Cystoisospora	Protozoa	No	Microscopy	Portugal	Feral	75	87	162
571	2014	Cystoisospora	Protozoa	No	Microscopy	Portugal	Feral	23	139	162
571	2014	Dipylidium	Helminth	Zoo	Microscopy	Portugal	Feral	6	156	162
571	2014	Dipylidium	Helminth	Zoo	Microscopy	Portugal	Feral	86	76	162
571	2014	Joyeuxiella	Helminth	NR	Microscopy	Portugal	Feral	25	137	162
571	2014	Ollulanus	Helminth	NR	Microscopy	Portugal	Feral	50	112	162
571	2014	Sarcocystis	Protozoa	Zoo	Microscopy	Portugal	Feral	2	160	162
571	2014	Taenia	Helminth	Zoo	Microscopy	Portugal	Feral	5	157	162
571	2014	Toxocara	Helminth	Zoo	Microscopy	Portugal	Feral	62	100	162
572	2012	Toxoplasma	Protozoa	Zoo	Serology	Portugal	Feral	187	236	423
573	2017	Toxoplasma	Protozoa	Zoo		China	Owned.NR	178	665	843
574	2012	Toxoplasma	Protozoa	Zoo	Serology	China	Feral	17	128	145
575	2017	Leptospira	Bacteria	Zoo	Serology	Germany	Outdoor	35	160	195
576	2005	Campylobacter	Bacteria	Zoo		Switzerland	Owned.NR	250	346	596
577	2006	Hemoplasma	Bacteria	Zoo	Molecular	Switzerland	Indoor	2	16	18
577	2006	Hemoplasma	Bacteria	Zoo	Molecular	Switzerland	Outdoor	8	314	322
578	2016	Ancylostoma	Helminth	Zoo		United Kingdom	Owned.NR	4	127	131
578	2016	Ancylostoma	Helminth	Zoo		United Kingdom	Owned.NR	1	130	131
578	2016	Spirocerca	Helminth	No		United Kingdom	Owned.NR	1	130	131
578	2016	Strongyle	Helminth	Zoo		United Kingdom	Owned.NR	2	129	131
578	2016	Toxascaris	Helminth	Zoo		United Kingdom	Owned.NR	1	130	131
578	2016	Toxocara	Helminth	Zoo		United Kingdom	Owned.NR	34	97	131
579	2011	Toxoplasma	Protozoa	Zoo	Serology	China	Feral	19	23	42
579	2011	Toxoplasma	Protozoa	Zoo	Serology	China	Feral	28	151	179
580	2023	Piroplasma	Protozoa	Zoo		China	Owned.NR	11	153	164
581	2017	Ancylostoma	Helminth	Zoo		USA	Shelter	21	55	76
581	2017	Aonchotheca	Helminth	Zoo		USA	Shelter	1	75	76
581	2017	Cryptosporidium	Protozoa	Zoo		USA	Shelter	5	71	76
581	2017	Cystoisospora	Protozoa	No		USA	Shelter	1	75	76
581	2017	Cystoisospora	Protozoa	No		USA	Shelter	10	66	76
581	2017	Giardia	Protozoa	Zoo		USA	Shelter	3	73	76
581	2017	Mesocestoides	Helminth	Zoo		USA	Shelter	1	75	76
581	2017	Sarcocystis	Protozoa	Zoo		USA	Shelter	1	75	76
581	2017	Spirometra	Helminth	Zoo		USA	Shelter	6	70	76
581	2017	Toxocara	Helminth	Zoo		USA	Shelter	5	71	76
582	2022	Toxoplasma	Protozoa	Zoo		China	Owned.NR	62	1416	1478
582	2022	Toxoplasma	Protozoa	Zoo	Serology	China	Feral	9	34	43
583	2006	Raccoonpox	Virus	Zoo	Molecular	Canada	Outdoor	1	0	1
584	1996	Mycoplasma	Bacteria	Zoo	Microscopy	UK	Feral	20	28	48
[truncated: 95 more rows]

## Sheet: path.div.csv
RefID	path.detail	path.type	zoo	meth.s2	country	country.fio	Life.Cat	Life.Cat_RefID	Cat.Pos	Cat.Neg	Cat.Tot	pathogen_standardized
3	G	Helminth	No	Shedding	Australia	0	Feral	3_Feral	19	308	327	Acanthocephalan
4	G	Helminth	No	Shedding	Kenya	0	Outdoor	4_Outdoor	2	101	103	Acanthocephalan
5	SP	Helminth	Zoo	Shedding	Korea	0	Feral	5_Feral	5	183	188	Acanthotrema felis
35	SP	Helminth	No	Shedding	USA	1	Owned.NR	35_Owned.NR	2	2584	2586	Aeleurostrongylus abstrusus
13	G	Helminth	No	Shedding	Christmas Island	0	Feral	13_Feral	2	64	66	Aeleurostrongylus abstrusus
32	SP	Helminth	No	Shedding	USA	1	Shelter	32_Shelter	5	98	103	Aeleurostrongylus abstrusus
34	SP	Helminth	No	Shedding	Australia	0	Owned.NR	34_Owned.NR	0	43	43	Aeleurostrongylus abstrusus
34	SP	Helminth	No	Shedding	Australia	0	Shelter	34_Shelter	1	119	120	Aeleurostrongylus abstrusus
30	SP	Helminth	No	Shedding	Italy	1	Indoor	30_Indoor	3	51	54	Aeleurostrongylus abstrusus
30	SP	Helminth	No	Shedding	Italy	1	Outdoor	30_Outdoor	68	746	814	Aeleurostrongylus abstrusus
31	SP	Helminth	No	Shedding	Greece	1	Feral	31_Feral	11	139	150	Aeleurostrongylus abstrusus
33	SP	Helminth	No	Shedding	Albania	0	Feral	33_Feral	100	152	252	Aeleurostrongylus abstrusus
36	SP	Helminth	No	Shedding	Brazil	1	Feral	36_Feral	2	144	146	Aeleurostrongylus abstrusus
37	SP	Helminth	No	Shedding	Spain	1	Feral	37_Feral	5	43	48	Aeleurostrongylus abstrusus
3	G	Helminth	No	Shedding	Australia	0	Feral	3_Feral	14	313	327	Aeleurostrongylus abstrusus
8	G	Helminth	No	Shedding	Germany	1	Owned.NR	8_Owned.NR	22	3145	3167	Aeleurostrongylus abstrusus
11	G	Helminth	No	Shedding	Italy	1	Owned.NR	11_Owned.NR	98	989	1087	Aeleurostrongylus abstrusus
23	G	Helminth	No	Shedding	Australia	0	Shelter	23_Shelter	9	482	491	Aeleurostrongylus abstrusus
23	G	Helminth	No	Shedding	Australia	0	Owned.NR	23_Owned.NR	0	572	572	Aeleurostrongylus abstrusus
24	G	Helminth	No	Shedding	Italy	1	Owned.NR	24_Owned.NR	1	80	81	Aeleurostrongylus abstrusus
6	G	Helminth	No	Shedding	Christmas Island	0	Feral	6_Feral	7	21	28	Aeleurostrongylus abstrusus
29	G	Helminth	No	Shedding	Switzerland	1	Shelter	29_Shelter	2	195	197	Aeleurostrongylus abstrusus
29	G	Helminth	No	Shedding	Switzerland	1	Owned.NR	29_Owned.NR	2	297	299	Aeleurostrongylus abstrusus
7	G	Helminth	No	Shedding	Chile	1	Outdoor	7_Outdoor	7	1	8	Aeleurostrongylus abstrusus
7	G	Helminth	No	Shedding	Chile	1	Indoor	7_Indoor	14	50	64	Aeleurostrongylus abstrusus
9	G	Helminth	No	Shedding	Germany	1	Feral	9_Feral	10	827	837	Aeleurostrongylus abstrusus
10	G	Helminth	No	Shedding	Europe	0	Outdoor	10_Outdoor	29	414	443	Aeleurostrongylus abstrusus
10	G	Helminth	No	Shedding	Europe	0	Indoor	10_Indoor	7	436	443	Aeleurostrongylus abstrusus
12	G	Helminth	No	Shedding	Cyprus	1	Indoor	12_Indoor	0	48	48	Aeleurostrongylus abstrusus
12	G	Helminth	No	Shedding	Cyprus	1	Outdoor	12_Outdoor	4	133	137	Aeleurostrongylus abstrusus
14	G	Helminth	No	Shedding	Brazil	1	Indoor	14_Indoor	14	3	17	Aeleurostrongylus abstrusus
14	G	Helminth	No	Shedding	Brazil	1	Outdoor	14_Outdoor	18	8	26	Aeleurostrongylus abstrusus
15	G	Helminth	No	Shedding	Italy	1	Indoor	15_Indoor	6	233	239	Aeleurostrongylus abstrusus
15	G	Helminth	No	Shedding	Italy	1	Outdoor	15_Outdoor	47	278	325	Aeleurostrongylus abstrusus
15	G	Helminth	No	Shedding	Italy	1	Outdoor	15_Outdoor	23	400	423	Aeleurostrongylus abstrusus
17	G	Helminth	No	Shedding	Sweden	0	Outdoor	17_Outdoor	1	204	205	Aeleurostrongylus abstrusus
18	G	Helminth	No	Exposure	Switzerland	1	Indoor	18_Indoor	18	338	356	Aeleurostrongylus abstrusus
18	G	Helminth	No	Exposure	Switzerland	1	Outdoor	18_Outdoor	51	593	644	Aeleurostrongylus abstrusus
19	G	Helminth	No	Shedding	Hungary	0	Outdoor	19_Outdoor	47	13	60	Aeleurostrongylus abstrusus
19	G	Helminth	No	Shedding	Hungary	0	Indoor	19_Indoor	2	72	74	Aeleurostrongylus abstrusus
20	G	Helminth	No	Shedding	Transylvania	0	Indoor	20_Indoor	1	151	152	Aeleurostrongylus abstrusus
20	G	Helminth	No	Shedding	Transylvania	0	Outdoor	20_Outdoor	22	240	262	Aeleurostrongylus abstrusus
21	G	Helminth	No	Shedding	Spain	1	Outdoor	21_Outdoor	0	48	48	Aeleurostrongylus abstrusus
21	G	Helminth	No	Shedding	Spain	1	Indoor	21_Indoor	0	103	103	Aeleurostrongylus abstrusus
21	G	Helminth	No	Shedding	Spain	1	Feral	21_Feral	4	227	231	Aeleurostrongylus abstrusus
22	G	Helminth	No	Shedding	Spain	1	Feral	22_Feral	6	314	320	Aeleurostrongylus abstrusus
25	G	Helminth	No	Shedding	Italy	1	Feral	25_Feral	4	135	139	Aeleurostrongylus abstrusus
26	G	Helminth	No	Shedding	Greece	1	Indoor	26_Indoor	2	222	224	Aeleurostrongylus abstrusus
26	G	Helminth	No	Shedding	Greece	1	Outdoor	26_Outdoor	38	888	926	Aeleurostrongylus abstrusus
27	G	Helminth	No	Shedding	Italy	1	Indoor	27_Indoor	3	163	166	Aeleurostrongylus abstrusus
27	G	Helminth	No	Shedding	Italy	1	Outdoor	27_Outdoor	65	675	740	Aeleurostrongylus abstrusus
28	G	Helminth	No	Shedding	Portugal	1	Feral	28_Feral	20	142	162	Aeleurostrongylus abstrusus
29	G	Helminth	No	Shedding	Switzerland	1	Feral	29_Feral	11	157	168	Aeleurostrongylus abstrusus
43	SP	Helminth	Zoo	Shedding	USA	1	Shelter	43_Shelter	2	329	331	Alaria alaria
43	SP	Helminth	Zoo	Shedding	USA	1	Owned.NR	43_Owned.NR	17	1229	1246	Alaria alaria
43	SP	Helminth	Zoo	Shedding	USA	1	Feral	43_Feral	24	234	258	Alaria alaria
39	G	Helminth	Zoo	Shedding	Uruguay	0	Feral	39_Feral	1	3	4	Alaria alaria
35	G	Helminth	Zoo	Shedding	USA	1	Owned.NR	35_Owned.NR	91	2495	2586	Alaria alaria
38	G	Helminth	Zoo	Shedding	Egypt	0	Feral	38_Feral	2	141	143	Alaria alaria
40	G	Helminth	Zoo	Shedding	Egypt	0	Feral	40_Feral	3	167	170	Alaria alaria
41	G	Helminth	Zoo	Shedding	Iran	1	Feral	41_Feral	26	74	100	Alaria alaria
42	G	Helminth	Zoo	Shedding	USA	1	Feral	42_Feral	115	731	846	Alaria alaria
45	SP	Helminth	Zoo	Shedding	Chile	1	Owned.NR	45_Owned.NR	74	156	230	Amoeba
44	SP	Helminth	Zoo	Shedding	Iran	1	Feral	44_Feral	8	132	140	Amoeba
46	G	Helminth	Zoo	Shedding	Ecuador	0	Owned.NR	46_Owned.NR	10	4	14	Amphimerus
80	G	Helminth	Zoo	Shedding	Serbia	0	Owned.NR	80_Owned.NR	2	105	107	Ancylostoma tubaeforme
82	G	Helminth	Zoo	Shedding	Philippines	1	Owned.NR	82_Owned.NR	11	16	27	Ancylostoma tubaeforme
34	G	Helminth	Zoo	Shedding	Australia	0	Owned.NR	34_Owned.NR	0	43	43	Ancylostoma tubaeforme
34	G	Helminth	Zoo	Shedding	Australia	0	Shelter	34_Shelter	1	119	120	Ancylostoma tubaeforme
35	G	Helminth	Zoo	Shedding	USA	1	Owned.NR	35_Owned.NR	32	2554	2586	Ancylostoma tubaeforme
101	G	Helminth	Zoo	Shedding	Canada	1	Owned.NR	101_Owned.NR	0	41	41	Ancylostoma tubaeforme
110	G	Helminth	Zoo	Shedding	Estonia		Shelter	110_Shelter	2	288	290	Ancylostoma tubaeforme
36	G	Helminth	Zoo	Shedding	Brazil	1	Feral	36_Feral	89	57	146	Ancylostoma tubaeforme
42	G	Helminth	Zoo	Shedding	USA	1	Feral	42_Feral	95	751	846	Ancylostoma tubaeforme
69	G	Helminth	Zoo	Shedding	Brazil	1	Feral	69_Feral	150	524	674	Ancylostoma tubaeforme
88	G	Helminth	Zoo	Shedding	Spain	1	Feral	88_Feral	83	207	290	Ancylostoma tubaeforme
94	G	Helminth	Zoo	Shedding	Nigeria	1	Feral	94_Feral	37	46	83	Ancylostoma tubaeforme
97	G	Helminth	Zoo	Shedding	Thailand	0	Feral	97_Feral	104	196	300	Ancylostoma tubaeforme
98	G	Helminth	Zoo	Shedding	Australia	0	Feral	98_Feral	34	112	146	Ancylostoma tubaeforme
111	G	Helminth	Zoo	Shedding	Brazil	1	Indoor	111_Indoor	9	16	25	Ancylostoma tubaeforme
13	SP	Helminth	Zoo	Shedding	Christmas Island	0	Feral	13_Feral	52	14	66	Ancylostoma braziliense
117	SP	Helminth	Zoo	Shedding	Egypt	0	Feral	117_Feral	3	54	57	Ancylostoma caninum
73	G	Helminth	Zoo	Shedding	Portugal	1	Shelter	73_Shelter	0	2	2	Ancylostoma tubaeforme
73	G	Helminth	Zoo	Shedding	Portugal	1	Owned.NR	73_Owned.NR	1	19	20	Ancylostoma tubaeforme
72	G	Helminth	Zoo	Shedding	Thailand	0	Feral	72_Feral	50	28	78	Ancylostoma tubaeforme
86	G	Helminth	Zoo	Shedding	Brazil	1	Feral	86_Feral	35	2	37	Ancylostoma tubaeforme
4	G	Helminth	Zoo	Shedding	Kenya	0	Outdoor	4_Outdoor	10	93	103	Ancylostoma tubaeforme
6	G	Helminth	Zoo	Shedding	Christmas Island	0	Feral	6_Feral	4	24	28	Ancylostoma tubaeforme
66	G	Helminth	Zoo	Shedding	Uruguay	0	Owned.NR	66_Owned.NR	3	19	22	Ancylostoma tubaeforme
67	G	Helminth	Zoo	Shedding	Brazil	1	Owned.NR	67_Owned.NR	49	3	52	Ancylostoma tubaeforme
74	G	Helminth	Zoo	Shedding	Brazil	1	Owned.NR	74_Owned.NR	7	365	372	Ancylostoma tubaeforme
75	G	Helminth	Zoo	Shedding	USA	1	Owned.NR	75_Owned.NR	8	1558	1566	Ancylostoma tubaeforme
76	G	Helminth	Zoo	Shedding	Brazil	1	Owned.NR	76_Owned.NR	25	162	187	Ancylostoma tubaeforme
77	G	Helminth	Zoo	Shedding	Brazil	1	Owned.NR	77_Owned.NR	12	291	303	Ancylostoma tubaeforme
78	G	Helminth	Zoo	Shedding	Brazil	1	Owned.NR	78_Owned.NR	7	495	502	Ancylostoma tubaeforme
32	G	Helminth	Zoo	Shedding	USA	1	Shelter	32_Shelter	12	91	103	Ancylostoma tubaeforme
84	G	Helminth	Zoo	Shedding	Brazil	1	Shelter	84_Shelter	9	27	36	Ancylostoma tubaeforme
84	G	Helminth	Zoo	Shedding	Brazil	1	Shelter	84_Shelter	0	36	36	Ancylostoma tubaeforme
87	G	Helminth	Zoo	Shedding	USA	1	Shelter	87_Shelter	8	108	116	Ancylostoma tubaeforme
45	G	Helminth	Zoo	Shedding	Chile	1	Owned.NR	45_Owned.NR	0	230	230	Ancylostoma tubaeforme
89	G	Helminth	Zoo	Shedding	Argentina	1	Owned.NR	89_Owned.NR	91	110	201	Ancylostoma tubaeforme
92	G	Helminth	Zoo	Shedding	Canada	1	Owned.NR	92_Owned.NR	1	2390	2391	Ancylostoma tubaeforme
95	G	Helminth	Zoo	Shedding	Indonesia	0	Owned.NR	95_Owned.NR	15	45	60	Ancylostoma tubaeforme
95	G	Helminth	Zoo	Shedding	Indonesia	0	Owned.NR	95_Owned.NR	7	53	60	Ancylostoma tubaeforme
96	G	Helminth	Zoo	Shedding	Brazil	1	Shelter	96_Shelter	18	110	128	Ancylostoma tubaeforme
24	G	Helminth	Zoo	Shedding	Italy	1	Owned.NR	24_Owned.NR	1	80	81	Ancylostoma tubaeforme
99	G	Helminth	Zoo	Shedding	Italy	1	Shelter	99_Shelter	3	129	132	Ancylostoma tubaeforme
100	G	Helminth	Zoo	Shedding	Costa Rica	0	Owned.NR	100_Owned.NR	1	8	9	Ancylostoma tubaeforme
102	G	Helminth	Zoo	Shedding	Brazil	1	Owned.NR	102_Owned.NR	139	68	207	Ancylostoma tubaeforme
104	G	Helminth	Zoo	Shedding	Brazil	1	Owned.NR	104_Owned.NR	26	29	55	Ancylostoma tubaeforme
107	G	Helminth	Zoo	Shedding	Poland	0	Shelter	107_Shelter	1	67	68	Ancylostoma tubaeforme
27	G	Helminth	Zoo	Shedding	Italy	1	Owned.NR	27_Owned.NR	49	951	1000	Ancylostoma tubaeforme
113	G	Helminth	Zoo	Shedding	India	0	Owned.NR	113_Owned.NR	14	8	22	Ancylostoma tubaeforme
114	G	Helminth	Zoo	Shedding	United Kingdom	0	Owned.NR	114_Owned.NR	4	127	131	Ancylostoma tubaeforme
115	G	Helminth	Zoo	Shedding	USA	1	Shelter	115_Shelter	21	55	76	Ancylostoma tubaeforme
116	G	Helminth	Zoo	Shedding	Italy	1	Owned.NR	116_Owned.NR	1	37	38	Ancylostoma tubaeforme
20	G	Helminth	Zoo	Shedding	Transylvania	0	Indoor	20_Indoor	4	148	152	Ancylostoma tubaeforme
20	G	Helminth	Zoo	Shedding	Transylvania	0	Outdoor	20_Outdoor	38	224	262	Ancylostoma tubaeforme
21	G	Helminth	Zoo	Shedding	Spain	1	Outdoor	21_Outdoor	0	48	48	Ancylostoma tubaeforme
21	G	Helminth	Zoo	Shedding	Spain	1	Indoor	21_Indoor	1	102	103	Ancylostoma tubaeforme
21	G	Helminth	Zoo	Shedding	Spain	1	Feral	21_Feral	3	228	231	Ancylostoma tubaeforme
25	G	Helminth	Zoo	Shedding	Italy	1	Feral	25_Feral	10	129	139	Ancylostoma tubaeforme
26	G	Helminth	Zoo	Shedding	Greece	1	Indoor	26_Indoor	2	222	224	Ancylostoma tubaeforme
26	G	Helminth	Zoo	Shedding	Greece	1	Outdoor	26_Outdoor	1	925	926	Ancylostoma tubaeforme
28	G	Helminth	Zoo	Shedding	Portugal	1	Feral	28_Feral	31	131	162	Ancylostoma tubaeforme
63	G	Helminth	Zoo	Shedding	USA	1	Feral	63_Feral	20	40	60	Ancylostoma tubaeforme
64	G	Helminth	Zoo	Shedding	India	0	Feral	64_Feral	2	25	27	Ancylostoma tubaeforme
65	G	Helminth	Zoo	Shedding	Spain	1	Feral	65_Feral	17	41	58	Ancylostoma tubaeforme
68	G	Helminth	Zoo	Shedding	Brazil	1	Feral	68_Feral	49	2	51	Ancylostoma tubaeforme
70	G	Helminth	Zoo	Shedding	Ireland	1	Feral	70_Feral	7	234	241	Ancylostoma tubaeforme
71	G	Helminth	Zoo	Shedding	Portugal	1	Feral	71_Feral	1	73	74	Ancylostoma tubaeforme
79	G	Helminth	Zoo	Shedding	Iran	1	Feral	79_Feral	7	43	50	Ancylostoma tubaeforme
81	G	Helminth	Zoo	Shedding	Japan	1	Outdoor	81_Outdoor	1	137	138	Ancylostoma tubaeforme
81	G	Helminth	Zoo	Shedding	Japan	1	Indoor	81_Indoor	4	800	804	Ancylostoma tubaeforme
83	G	Helminth	Zoo	Shedding	Egypt	0	Feral	83_Feral	5	108	113	Ancylostoma tubaeforme
84	G	Helminth	Zoo	Shedding	Brazil	1	Feral	84_Feral	80	19	99	Ancylostoma tubaeforme
84	G	Helminth	Zoo	Shedding	Brazil	1	Feral	84_Feral	12	87	99	Ancylostoma tubaeforme
85	G	Helminth	Zoo	Shedding	Greece	1	Feral	85_Feral	25	190	215	Ancylostoma tubaeforme
89	G	Helminth	Zoo	Shedding	Argentina	1	Feral	89_Feral	91	116	207	Ancylostoma tubaeforme
90	G	Helminth	Zoo	Shedding	Malaysia	0	Feral	90_Feral	171	372	543	Ancylostoma tubaeforme
90	G	Helminth	Zoo	Shedding	Malaysia	0	Feral	90_Feral	167	376	543	Ancylostoma tubaeforme
91	G	Helminth	Zoo	Shedding	Brazil	1	Outdoor	91_Outdoor	76	37	113	Ancylostoma tubaeforme
96	G	Helminth	Zoo	Shedding	Brazil	1	Outdoor	96_Outdoor	1	20	21	Ancylostoma tubaeforme
96	G	Helminth	Zoo	Shedding	Brazil	1	Indoor	96_Indoor	2	34	36	Ancylostoma tubaeforme
96	G	Helminth	Zoo	Shedding	Brazil	1	Feral	96_Feral	37	171	208	Ancylostoma tubaeforme
105	G	Helminth	Zoo	Shedding	Italy	1	Feral	105_Feral	10	129	139	Ancylostoma tubaeforme
106	G	Helminth	Zoo	Shedding	Bali	0	Feral	106_Feral	50	83	133	Ancylostoma tubaeforme
108	G	Helminth	Zoo	Shedding	USA	1	Feral	108_Feral	36	156	192	Ancylostoma tubaeforme
112	G	Helminth	Zoo	Shedding	Belgium	0	Feral	112_Feral	11	19	30	Ancylostoma tubaeforme
116	G	Helminth	Zoo	Shedding	Italy	1	Outdoor	116_Outdoor	0	29	29	Ancylostoma tubaeforme
93	G	Helminth	Zoo	Shedding	Malaysia	0	Owned.NR	93_Owned.NR	11	14	25	Ancylostoma tubaeforme
109	G	Helminth	Zoo	Shedding	Thailand	0	Owned.NR	109_Owned.NR	2	64	66	Ancylostoma tubaeforme
62	G	Helminth	Zoo	Shedding	Brazil		Owned.NR	62_Owned.NR	9	40	49	Ancylostoma tubaeforme
103	G	Helminth	Zoo	Shedding	Brazil	1	Owned.NR	103_Owned.NR	41	196	237	Ancylostoma tubaeforme
33	G	Helminth	Zoo	Shedding	Albania	0	Feral	33_Feral	83	169	252	Ancylostoma tubaeforme
124	SP	Helminth	Zoo	Shedding	USA	1	Shelter	124_Shelter	2	112	114	Ancylostoma tubaeforme
124	SP	Helminth	Zoo	Shedding	USA	1	Owned.NR	124_Owned.NR	0	336	336	Ancylostoma tubaeforme
31	SP	Helminth	Zoo	Shedding	Greece	1	Feral	31_Feral	6	144	150	Ancylostoma tubaeforme
37	SP	Helminth	Zoo	Shedding	Spain	1	Feral	37_Feral	9	39	48	Ancylostoma tubaeforme
118	SP	Helminth	Zoo	Shedding	Qatar	0	Feral	118_Feral	38	450	488	Ancylostoma tubaeforme
119	SP	Helminth	Zoo	Shedding	Mexico	1	Outdoor	119_Outdoor	2	83	85	Ancylostoma tubaeforme
119	SP	Helminth	Zoo	Shedding	Mexico	1	Feral	119_Feral	3	270	273	Ancylostoma tubaeforme
120	SP	Helminth	Zoo	Shedding	Western Australia	0	Feral	120_Feral	6	27	33	Ancylostoma tubaeforme
121	SP	Helminth	Zoo	Shedding	Spain	1	Feral	121_Feral	9	10	19	Ancylostoma tubaeforme
122	SP	Helminth	Zoo	Shedding	Spain	1	Feral	122_Feral	53	5	58	Ancylostoma tubaeforme
123	SP	Helminth	Zoo	Shedding	Italy	1	Feral	123_Feral	11	105	116	Ancylostoma tubaeforme
99	SP	Helminth	Zoo	Shedding	Italy	1	Shelter	99_Shelter	1	131	132	Aonchotheca putorii
27	SP	Helminth	Zoo	Shedding	Italy	1	Owned.NR	27_Owned.NR	2	998	1000	Aonchotheca putorii
115	SP	Helminth	Zoo	Shedding	USA	1	Shelter	115_Shelter	1	75	76	Aonchotheca putorii
125	SP	Helminth	Zoo	Shedding	Denmark	0	Feral	125_Feral	7	92	99	Aonchotheca putorii
16	O	Helminth	Zoo	Shedding	Europe	0	Owned.NR	16_Owned.NR	329	1661	1990	Toxocara cati
93	O	Helminth	Zoo	Shedding	Malaysia	0	Owned.NR	93_Owned.NR	2	23	25	Toxocara cati
86	O	Helminth	Zoo	Shedding	Brazil	1	Feral	86_Feral	2	35	37	Toxocara cati
126	G	Helminth	Zoo	Shedding	Saudi Arabia	0	Feral	126_Feral	1	239	240	Ascocotyle
207	SP	Helminth	Zoo	Shedding	Brazil	1	Outdoor	207_Outdoor	8	188	196	Brugia pahangi
225	G	Helminth	Zoo	Shedding	Croatia	0	Owned.NR	225_Owned.NR	1	63	64	Capillaria aerophila
72	G	Helminth	Zoo	Shedding	Thailand	0	Feral	72_Feral	2	76	78	Capillaria aerophila
30	SP	Helminth	Zoo	Shedding	Italy	1	Indoor	30_Indoor	0	54	54	Capillaria aerophila
30	SP	Helminth	Zoo	Shedding	Italy	1	Outdoor	30_Outdoor	23	791	814	Capillaria aerophila
88	SP	Helminth	Zoo	Shedding	Spain	1	Feral	88_Feral	82	208	290	Capillaria aerophila
227	SP	Helminth	Zoo	Shedding	Tasmania	0	Feral	227_Feral	2	37	39	Capillaria aerophila
36	SP	Helminth	Zoo	Shedding	Brazil	1	Feral	36_Feral	5	141	146	Capillaria feliscati
6	G	Helminth	Zoo	Shedding	Christmas Island	0	Feral	6_Feral	6	22	28	Capillaria aerophila
9	G	Helminth	Zoo	Shedding	Germany	1	Feral	9_Feral	44	793	837	Capillaria aerophila
17	G	Helminth	Zoo	Shedding	Sweden	0	Outdoor	17_Outdoor	3	202	205	Capillaria aerophila
20	G	Helminth	Zoo	Shedding	Transylvania	0	Indoor	20_Indoor	0	152	152	Capillaria aerophila
20	G	Helminth	Zoo	Shedding	Transylvania	0	Outdoor	20_Outdoor	13	249	262	Capillaria aerophila
21	G	Helminth	Zoo	Shedding	Spain	1	Outdoor	21_Outdoor	2	46	48	Capillaria aerophila
21	G	Helminth	Zoo	Shedding	Spain	1	Indoor	21_Indoor	0	103	103	Capillaria aerophila
21	G	Helminth	Zoo	Shedding	Spain	1	Feral	21_Feral	3	228	231	Capillaria aerophila
25	G	Helminth	Zoo	Shedding	Italy	1	Feral	25_Feral	2	137	139	Capillaria aerophila
26	G	Helminth	Zoo	Shedding	Greece	1	Indoor	26_Indoor	0	224	224	Capillaria aerophila
26	G	Helminth	Zoo	Shedding	Greece	1	Outdoor	26_Outdoor	8	918	926	Capillaria aerophila
27	G	Helminth	Zoo	Shedding	Italy	1	Indoor	27_Indoor	1	165	166	Capillaria aerophila
27	G	Helminth	Zoo	Shedding	Italy	1	Outdoor	27_Outdoor	31	709	740	Capillaria aerophila
28	G	Helminth	Zoo	Shedding	Portugal	1	Feral	28_Feral	1	161	162	Capillaria aerophila
8	G	Helminth	Zoo	Shedding	Germany	1	Owned.NR	8_Owned.NR	55	3112	3167	Capillaria aerophila
10	G	Helminth	Zoo	Shedding	Europe	0	Owned.NR	10_Owned.NR	16	1503	1519	Capillaria aerophila
226	G	Helminth	Zoo	Shedding	Greece	1	Owned.NR	226_Owned.NR	15	123	138	Capillaria aerophila
226	G	Helminth	Zoo	Shedding	Greece	1	Shelter	226_Shelter	20	365	385	Capillaria aerophila
29	G	Helminth	Zoo	Shedding	Switzerland	1	Feral	29_Feral	17	151	168	Capillaria aerophila
92	G	Helminth	Zoo	Shedding	Canada	1	Owned.NR	92_Owned.NR	24	2367	2391	Capillaria aerophila
23	G	Helminth	Zoo	Shedding	Australia	0	Shelter	23_Shelter	1	490	491	Capillaria aerophila
23	G	Helminth	Zoo	Shedding	Australia	0	Owned.NR	23_Owned.NR	0	572	572	Capillaria aerophila
24	G	Helminth	Zoo	Shedding	Italy	1	Owned.NR	24_Owned.NR	1	80	81	Capillaria aerophila
107	G	Helminth	Zoo	Shedding	Poland	0	Shelter	107_Shelter	1	67	68	Capillaria aerophila
29	G	Helminth	Zoo	Shedding	Switzerland	1	Shelter	29_Shelter	7	190	197	Capillaria aerophila
29	G	Helminth	Zoo	Shedding	Switzerland	1	Owned.NR	29_Owned.NR	7	292	299	Capillaria aerophila
33	G	Helminth	Zoo	Shedding	Albania	0	Feral	33_Feral	80	172	252	Capillaria aerophila
83	G	Helminth	Zoo	Shedding	Egypt	0	Feral	83_Feral	3	110	113	Capillaria aerophila
105	G	Helminth	Zoo	Shedding	Italy	1	Feral	105_Feral	2	137	139	Capillaria aerophila
106	G	Helminth	Zoo	Shedding	Bali	0	Feral	106_Feral	1	132	133	Capillaria aerophila
228	G	Helminth	Zoo	Shedding	Canada	1	Feral	228_Feral	9	91	100	Capillaria aerophila
5	SP	Helminth	NR	Shedding	Korea	0	Feral	5_Feral	4	184	188	Centrocestus armatus
5	SP	Helminth	UK	Shedding	Korea	0	Feral	5_Feral	2	186	188	Cryptocotyle concava
125	G	Helminth	UK	Shedding	Denmark	0	Feral	125_Feral	5	94	99	Cryptocotyle concava
3	G	Helminth	Zoo	Shedding	Australia	0	Feral	3_Feral	27	300	327	Cylicospirura heydonii
227	SP	Helminth	Zoo	Shedding	Tasmania	0	Feral	227_Feral	4	35	39	Cylicospirura heydonii
267	SP	Helminth	Zoo	Shedding	Argentina	1	Owned.NR	267_Owned.NR	1	0	1	Dioctophyme renale
268	SP	Helminth	Zoo	Shedding	Brazil	1	Owned.NR	268_Owned.NR	1	0	1	Dioctophyme renale
103	G	Helminth	Zoo	Shedding	Brazil	1	Owned.NR	103_Owned.NR	5	232	237	Diphylobothrium
29	G	Helminth	Zoo	Shedding	Switzerland	1	Feral	29_Feral	1	167	168	Diphylobothrium
95	G	Helminth	Zoo	Shedding	Indonesia	0	Owned.NR	95_Owned.NR	3	57	60	Diphylobothrium
95	G	Helminth	Zoo	Shedding	Indonesia	0	Owned.NR	95_Owned.NR	1	59	60	Diphylobothrium
113	G	Helminth	Zoo	Shedding	India	0	Owned.NR	113_Owned.NR	1	21	22	Diphylobothrium
29	G	Helminth	Zoo	Shedding	Switzerland	1	Shelter	29_Shelter	0	197	197	Diphylobothrium
29	G	Helminth	Zoo	Shedding	Switzerland	1	Owned.NR	29_Owned.NR	0	299	299	Diphylobothrium
122	SP	Helminth	Zoo	Shedding	Spain	1	Feral	122_Feral	35	23	58	Diphylobothrium
28	G	Helminth	Zoo	Shedding	Portugal	1	Feral	28_Feral	6	156	162	Dipylidium caninum
65	G	Helminth	Zoo	Shedding	Spain	1	Feral	65_Feral	12	46	58	Dipylidium caninum
65	G	Helminth	Zoo	Shedding	Spain	1	Feral	65_Feral	5	53	58	Dipylidium caninum
117	G	Helminth	Zoo	Shedding	Egypt	0	Feral	117_Feral	6	51	57	Dipylidium caninum
118	G	Helminth	Zoo	Shedding	Qatar	0	Feral	118_Feral	205	283	488	Dipylidium caninum
193	G	Helminth	Zoo	Shedding	Iran	1	Feral	193_Feral	73	40	113	Dipylidium caninum
33	O	Helminth	Zoo	Shedding	Albania	0	Feral	33_Feral	70	182	252	Dipylidium caninum
31	SP	Helminth	Zoo	Shedding	Greece	1	Feral	31_Feral	3	147	150	Dipylidium caninum
36	SP	Helminth	Zoo	Shedding	Brazil	1	Feral	36_Feral	5	141	146	Dipylidium caninum
37	SP	Helminth	Zoo	Shedding	Spain	1	Feral	37_Feral	31	17	48	Dipylidium caninum
42	SP	Helminth	Zoo	Shedding	USA	1	Feral	42_Feral	38	808	846	Dipylidium caninum
225	SP	Helminth	Zoo	Shedding	Croatia	0	Owned.NR	225_Owned.NR	1	63	64	Dipylidium caninum
32	SP	Helminth	Zoo	Shedding	USA	1	Shelter	32_Shelter	1	102	103	Dipylidium caninum
80	SP	Helminth	Zoo	Shedding	Serbia	0	Owned.NR	80_Owned.NR	23	84	107	Dipylidium caninum
35	SP	Helminth	Zoo	Shedding	USA	1	Owned.NR	35_Owned.NR	29	2557	2586	Dipylidium caninum
93	SP	Helminth	Zoo	Shedding	Malaysia	0	Owned.NR	93_Owned.NR	2	23	25	Dipylidium caninum
124	SP	Helminth	Zoo	Shedding	USA	1	Shelter	124_Shelter	9	105	114	Dipylidium caninum
124	SP	Helminth	Zoo	Shedding	USA	1	Owned.NR	124_Owned.NR	12	324	336	Dipylidium caninum
101	SP	Helminth	Zoo	Shedding	Canada	1	Owned.NR	101_Owned.NR	3	38	41	Dipylidium caninum
103	SP	Helminth	Zoo	Shedding	Brazil	1	Owned.NR	103_Owned.NR	3	234	237	Dipylidium caninum
86	SP	Helminth	Zoo	Shedding	Brazil	1	Feral	86_Feral	1	36	37	Dipylidium caninum
97	SP	Helminth	Zoo	Shedding	Thailand	0	Feral	97_Feral	0	300	300	Dipylidium caninum
98	SP	Helminth	Zoo	Shedding	Australia	0	Feral	98_Feral	17	129	146	Dipylidium caninum
117	SP	Helminth	Zoo	Shedding	Egypt	0	Feral	117_Feral	23	34	57	Dipylidium caninum
119	SP	Helminth	Zoo	Shedding	Mexico	1	Outdoor	119_Outdoor	25	60	85	Dipylidium caninum
119	SP	Helminth	Zoo	Shedding	Mexico	1	Feral	119_Feral	79	194	273	Dipylidium caninum
122	SP	Helminth	Zoo	Shedding	Spain	1	Feral	122_Feral	2	56	58	Dipylidium caninum
123	SP	Helminth	Zoo	Shedding	Italy	1	Feral	123_Feral	48	68	116	Dipylidium caninum
125	SP	Helminth	Zoo	Shedding	Denmark	0	Feral	125_Feral	1	98	99	Dipylidium caninum
193	SP	Helminth	Zoo	Shedding	Iran	1	Feral	193_Feral	77	36	113	Dipylidium caninum
261	SP	Helminth	Zoo	Shedding	Iran	1	Feral	261_Feral	2	104	106	Dipylidium caninum
269	SP	Helminth	Zoo	Shedding	Iran	1	Feral	269_Feral	107	46	153	Dipylidium caninum
270	SP	Helminth	Zoo	Shedding	Iran	1	Feral	270_Feral	56	58	114	Dipylidium caninum
122	SP	Helminth	Zoo	Shedding	Spain	1	Feral	122_Feral	19	39	58	Dipylidium carracidoi
3	G	Helminth	Zoo	Shedding	Australia	0	Feral	3_Feral	2	325	327	Dipylidium caninum
4	G	Helminth	Zoo	Shedding	Kenya	0	Outdoor	4_Outdoor	9	94	103	Dipylidium caninum
12	G	Helminth	Zoo	Shedding	Cyprus	1	Indoor	12_Indoor	0	48	48	Dipylidium caninum
12	G	Helminth	Zoo	Shedding	Cyprus	1	Outdoor	12_Outdoor	1	136	137	Dipylidium caninum
20	G	Helminth	Zoo	Shedding	Transylvania	0	Indoor	20_Indoor	0	152	152	Dipylidium caninum
20	G	Helminth	Zoo	Shedding	Transylvania	0	Outdoor	20_Outdoor	1	261	262	Dipylidium caninum
21	G	Helminth	Zoo	Shedding	Spain	1	Outdoor	21_Outdoor	1	47	48	Dipylidium caninum
21	G	Helminth	Zoo	Shedding	Spain	1	Indoor	21_Indoor	0	103	103	Dipylidium caninum
21	G	Helminth	Zoo	Shedding	Spain	1	Feral	21_Feral	9	222	231	Dipylidium caninum
22	G	Helminth	Zoo	Shedding	Spain	1	Feral	22_Feral	21	305	326	Dipylidium caninum
25	G	Helminth	Zoo	Shedding	Italy	1	Feral	25_Feral	4	135	139	Dipylidium caninum
26	G	Helminth	Zoo	Shedding	Greece	1	Indoor	26_Indoor	1	223	224	Dipylidium caninum
26	G	Helminth	Zoo	Shedding	Greece	1	Outdoor	26_Outdoor	1	925	926	Dipylidium caninum
28	G	Helminth	Zoo	Shedding	Portugal	1	Feral	28_Feral	86	76	162	Dipylidium caninum
29	G	Helminth	Zoo	Shedding	Switzerland	1	Feral	29_Feral	4	164	168	Dipylidium caninum
38	G	Helminth	Zoo	Shedding	Egypt	0	Feral	38_Feral	1	142	143	Dipylidium caninum
40	G	Helminth	Zoo	Shedding	Egypt	0	Feral	40_Feral	32	138	170	Dipylidium caninum
41	G	Helminth	Zoo	Shedding	Iran	1	Feral	41_Feral	41	59	100	Dipylidium caninum
41	G	Helminth	Zoo	Shedding	Iran	1	Feral	41_Feral	23	77	100	Dipylidium caninum
41	G	Helminth	Zoo	Shedding	Iran	1	Feral	41_Feral	21	79	100	Dipylidium caninum
44	G	Helminth	Zoo	Shedding	Iran	1	Feral	44_Feral	4	136	140	Dipylidium caninum
8	G	Helminth	Zoo	Shedding	Germany	1	Owned.NR	8_Owned.NR	3	3164	3167	Dipylidium caninum
10	G	Helminth	Zoo	Shedding	Europe	0	Owned.NR	10_Owned.NR	45	1474	1519	Dipylidium caninum
64	G	Helminth	Zoo	Shedding	India	0	Feral	64_Feral	11	16	27	Dipylidium caninum
75	G	Helminth	Zoo	Shedding	USA	1	Owned.NR	75_Owned.NR	12	1554	1566	Dipylidium caninum
78	G	Helminth	Zoo	Shedding	Brazil	1	Owned.NR	78_Owned.NR	2	500	502	Dipylidium caninum
263	G	Helminth	Zoo	Shedding	Thailand	0	Owned.NR	263_Owned.NR	2	507	509	Dipylidium caninum
84	G	Helminth	Zoo	Shedding	Brazil	1	Shelter	84_Shelter	19	17	36	Dipylidium caninum
65	G	Helminth	Zoo	Shedding	Spain	1	Feral	65_Feral	12	46	58	Dipylidium caninum
87	G	Helminth	Zoo	Shedding	USA	1	Shelter	87_Shelter	40	76	116	Dipylidium caninum
45	G	Helminth	Zoo	Shedding	Chile	1	Owned.NR	45_Owned.NR	16	214	230	Dipylidium caninum
272	G	Helminth	Zoo	Shedding	Spain	1	Owned.NR	272_Owned.NR	2	9	11	Dipylidium caninum
66	G	Helminth	Zoo	Shedding	Uruguay	0	Feral	66_Feral	7	15	22	Dipylidium caninum
23	G	Helminth	Zoo	Shedding	Australia	0	Shelter	23_Shelter	2	489	491	Dipylidium caninum
23	G	Helminth	Zoo	Shedding	Australia	0	Owned.NR	23_Owned.NR	0	572	572	Dipylidium caninum
95	G	Helminth	Zoo	Shedding	Indonesia	0	Owned.NR	95_Owned.NR	2	58	60	Dipylidium caninum
95	G	Helminth	Zoo	Shedding	Indonesia	0	Owned.NR	95_Owned.NR	0	60	60	Dipylidium caninum
68	G	Helminth	Zoo	Shedding	Brazil	1	Feral	68_Feral	11	40	51	Dipylidium caninum
96	G	Helminth	Zoo	Shedding	Brazil	1	Shelter	96_Shelter	1	127	128	Dipylidium caninum
274	G	Helminth	Zoo	Shedding	Indonesia	0	Owned.NR	274_Owned.NR	8	163	171	Dipylidium caninum
104	G	Helminth	Zoo	Shedding	Brazil	1	Owned.NR	104_Owned.NR	4	51	55	Dipylidium caninum
107	G	Helminth	Zoo	Shedding	Poland	0	Shelter	107_Shelter	3	65	68	Dipylidium caninum
27	G	Helminth	Zoo	Shedding	Italy	1	Owned.NR	27_Owned.NR	9	991	1000	Dipylidium caninum
71	G	Helminth	Zoo	Shedding	Portugal	1	Feral	71_Feral	1	73	74	Dipylidium caninum
116	G	Helminth	Zoo	Shedding	Italy	1	Owned.NR	116_Owned.NR	3	35	38	Dipylidium caninum
29	G	Helminth	Zoo	Shedding	Switzerland	1	Shelter	29_Shelter	0	197	197	Dipylidium caninum
29	G	Helminth	Zoo	Shedding	Switzerland	1	Owned.NR	29_Owned.NR	0	299	299	Dipylidium caninum
79	G	Helminth	Zoo	Shedding	Iran	1	Feral	79_Feral	29	21	50	Dipylidium caninum
83	G	Helminth	Zoo	Shedding	Egypt	0	Feral	83_Feral	6	107	113	Dipylidium caninum
84	G	Helminth	Zoo	Shedding	Brazil	1	Feral	84_Feral	52	47	99	Dipylidium caninum
85	G	Helminth	Zoo	Shedding	Greece	1	Feral	85_Feral	85	130	215	Dipylidium caninum
90	G	Helminth	Zoo	Shedding	Malaysia	0	Feral	90_Feral	36	507	543	Dipylidium caninum
91	G	Helminth	Zoo	Shedding	Brazil	1	Outdoor	91_Outdoor	1	112	113	Dipylidium caninum
96	G	Helminth	Zoo	Shedding	Brazil	1	Outdoor	96_Outdoor	1	20	21	Dipylidium caninum
96	G	Helminth	Zoo	Shedding	Brazil	1	Indoor	96_Indoor	1	35	36	Dipylidium caninum
96	G	Helminth	Zoo	Shedding	Brazil	1	Feral	96_Feral	1	207	208	Dipylidium caninum
105	G	Helminth	Zoo	Shedding	Italy	1	Feral	105_Feral	4	135	139	Dipylidium caninum
116	G	Helminth	Zoo	Shedding	Italy	1	Outdoor	116_Outdoor	0	29	29	Dipylidium caninum
238	G	Helminth	Zoo	Shedding	Australia	0	Feral	238_Feral	16	76	92	Dipylidium caninum
245	G	Helminth	Zoo	Shedding	Mexico	1	Outdoor	245_Outdoor	1	94	95	Dipylidium caninum
245	G	Helminth	Zoo	Shedding	Mexico	1	Indoor	245_Indoor	3	430	433	Dipylidium caninum
262	G	Helminth	Zoo	Shedding	Brazil	1	Outdoor	262_Outdoor	13	49	62	Dipylidium caninum
262	G	Helminth	Zoo	Shedding	Brazil	1	Outdoor	262_Outdoor	13	127	140	Dipylidium caninum
266	G	Helminth	Zoo	Shedding	Italy	1	Outdoor	266_Outdoor	6	133	139	Dipylidium caninum
271	G	Helminth	Zoo	Shedding	Iran	1	Feral	271_Feral	24	80	104	Dipylidium caninum
273	G	Helminth	Zoo	Shedding	United Kingdom	0	Feral	273_Feral	32	60	92	Dipylidium caninum
275	SP	Helminth	Zoo	Shedding	Portugal	1	Owned.NR	275_Owned.NR	3	83	86	Dirofilaria immitis
53	SP	Helminth	Zoo	Exposure	Italy	1	Owned.NR	53_Owned.NR	2	44	46	Dirofilaria immitis
172	SP	Helminth	Zoo	Exposure	USA	1	Feral	172_Feral	64	489	553	Dirofilaria immitis
275	SP	Helminth	Zoo	Shedding	Portugal	1	Feral	275_Feral	10	175	185	Dirofilaria immitis
126	SP	Helminth	Zoo	Shedding	Saudi Arabia	0	Feral	126_Feral	4	236	240	Echinochasmus japonicus
5	G	Helminth	Zoo	Shedding	Korea	0	Feral	5_Feral	19	169	188	Echinochasmus japonicus
276	SP	Helminth	Zoo	Shedding	Italy	1	Outdoor	276_Outdoor	1	0	1	Echinococcus granulosus
277	SP	Helminth	Zoo	Shedding	USA	1	Owned.NR	277_Owned.NR	25	10625	10650	Echinococcus multilocularis
279	SP	Helminth	Zoo	Shedding	USA	1	Owned.NR	279_Owned.NR	0	50	50	Echinococcus multilocularis
280	SP	Helminth	Zoo	Shedding	France	1	Owned.NR	280_Owned.NR	3	78	81	Echinococcus multilocularis
279	SP	Helminth	Zoo	Shedding	USA	1	Outdoor	279_Outdoor	2	3	5	Echinococcus multilocularis
281	SP	Helminth	Zoo	Shedding	France	1	Outdoor	281_Outdoor	10	311	321	Echinococcus multilocularis
5	G	Helminth	Zoo	Shedding	Korea	0	Feral	5_Feral	1	187	188	Echinoparyphium
5	SP	Helminth	Zoo	Shedding	Korea	0	Feral	5_Feral	2	186	188	Echinostoma hortense
97	G	Helminth	Zoo	Shedding	Thailand	0	Feral	97_Feral	1	299	300	Echinostoma hortense
278	SP	Helminth	Zoo	Shedding	France	1	Outdoor	278_Outdoor	4	39	43	Echinococcus multilocularis
32	SP	Helminth	Zoo	Shedding	USA	1	Shelter	32_Shelter	1	102	103	Capillaria aerophila
35	SP	Helminth	Zoo	Shedding	USA	1	Owned.NR	35_Owned.NR	18	2568	2586	Capillaria aerophila
229	SP	Helminth	Zoo	Shedding	Italy	1	Owned.NR	229_Owned.NR	11	189	200	Capillaria aerophila
110	SP	Helminth	Zoo	Shedding	Estonia		Shelter	110_Shelter	6	284	290	Capillaria aerophila
39	SP	Helminth	Zoo	Shedding	Uruguay	0	Feral	39_Feral	1	1	2	Capillaria aerophila
42	SP	Helminth	Zoo	Shedding	USA	1	Feral	42_Feral	12	834	846	Capillaria aerophila
126	SP	Helminth	Zoo	Shedding	Saudi Arabia	0	Feral	126_Feral	1	239	240	Galactosomum fregatae
3	SP	Helminth	Zoo	Shedding	Australia	0	Feral	3_Feral	1	326	327	Gnathostoma spinigerum
64	SP	Helminth	Zoo	Shedding	India	0	Feral	64_Feral	3	24	27	Gnathostoma spinigerum
7	SP	Helminth	NR	Shedding	Chile	1	Indoor	7_Indoor	12	16	28	Gurltia paralysans
7	SP	Helminth	NR	Shedding	Chile	1	Outdoor	7_Outdoor	33	31	64	Gurltia paralysans
126	SP	Helminth	Zoo	Shedding	Saudi Arabia	0	Feral	126_Feral	9	231	240	Haplorchis taichui
126	SP	Helminth	Zoo	Shedding	Saudi Arabia	0	Feral	126_Feral	1	239	240	Haplorchis yokogawai
94	SP	Helminth	Zoo	Shedding	Nigeria	1	Feral	94_Feral	4	79	83	Hepaticola hepatica
126	SP	Helminth	Zoo	Shedding	Saudi Arabia	0	Feral	126_Feral	26	214	240	Heterophyes dispar
117	SP	Helminth	Zoo	Shedding	Egypt	0	Feral	117_Feral	4	53	57	Heterophyes heterophyes
126	SP	Helminth	Zoo	Shedding	Saudi Arabia	0	Feral	126_Feral	38	202	240	Heterophyes heterophyes
5	SP	Helminth	Zoo	Shedding	Korea	0	Feral	5_Feral	29	159	188	Heterophyes nocens
126	SP	Helminth	Zoo	Shedding	Saudi Arabia	0	Feral	126_Feral	7	233	240	Heterophyes nocens
40	G	Helminth	No	Shedding	Egypt	0	Feral	40_Feral	20	150	170	Heterophyes nocens
83	G	Helminth	No	Shedding	Egypt	0	Feral	83_Feral	3	110	113	Heterophyes nocens
5	SP	Helminth	Zoo	Shedding	Korea	0	Feral	5_Feral	5	183	188	Heterophyopsis continua
9	O	Helminth	Zoo	Shedding	Germany	1	Feral	9_Feral	10	827	837	Ancylostoma tubaeforme
29	O	Helminth	Zoo	Shedding	Switzerland	1	Feral	29_Feral	7	161	168	Ancylostoma tubaeforme
38	O	Helminth	Zoo	Shedding	Egypt	0	Feral	38_Feral	12	131	143	Ancylostoma tubaeforme
40	O	Helminth	Zoo	Shedding	Egypt	0	Feral	40_Feral	3	167	170	Ancylostoma tubaeforme
44	O	Helminth	Zoo	Shedding	Iran	1	Feral	44_Feral	6	134	140	Ancylostoma tubaeforme
226	O	Helminth	Zoo	Shedding	Greece	1	Owned.NR	226_Owned.NR	32	106	138	Ancylostoma tubaeforme
226	O	Helminth	Zoo	Shedding	Greece	1	Shelter	226_Shelter	20	365	385	Ancylostoma tubaeforme
23	O	Helminth	Zoo	Shedding	Australia	0	Shelter	23_Shelter	14	477	491	Ancylostoma tubaeforme
23	O	Helminth	Zoo	Shedding	Australia	0	Owned.NR	23_Owned.NR	1	571	572	Ancylostoma tubaeforme
274	O	Helminth	Zoo	Shedding	Indonesia	0	Owned.NR	274_Owned.NR	19	152	171	Ancylostoma tubaeforme
29	O	Helminth	Zoo	Shedding	Switzerland	1	Shelter	29_Shelter	0	197	197	Ancylostoma tubaeforme
29	O	Helminth	Zoo	Shedding	Switzerland	1	Owned.NR	29_Owned.NR	0	299	299	Ancylostoma tubaeforme
238	O	Helminth	Zoo	Shedding	Australia	0	Feral	238_Feral	10	82	92	Ancylostoma tubaeforme
262	O	Helminth	Zoo	Shedding	Brazil	1	Outdoor	262_Outdoor	11	51	62	Ancylostoma tubaeforme
262	O	Helminth	Zoo	Shedding	Brazil	1	Outdoor	262_Outdoor	4	136	140	Ancylostoma tubaeforme
71	O	Helminth	Zoo	Shedding	Portugal	1	Feral	71_Feral	2	72	74	Ancylostoma tubaeforme
96	O	Helminth	Zoo	Shedding	Brazil	1	Outdoor	96_Outdoor	1	20	21	Ancylostoma tubaeforme
96	O	Helminth	Zoo	Shedding	Brazil	1	Indoor	96_Indoor	0	36	36	Ancylostoma tubaeforme
96	O	Helminth	Zoo	Shedding	Brazil	1	Feral	96_Feral	0	208	208	Ancylostoma tubaeforme
96	O	Helminth	Zoo	Shedding	Brazil	1	Shelter	96_Shelter	0	128	128	Ancylostoma tubaeforme
114	O	Helminth	Zoo	Shedding	United Kingdom	0	Owned.NR	114_Owned.NR	1	130	131	Ancylostoma tubaeforme
94	SP	Helminth	Zoo	Shedding	Nigeria	1	Feral	94_Feral	20	63	83	Hydatigera taeniaeformis
125	SP	Helminth	Zoo	Shedding	Denmark	0	Feral	125_Feral	36	63	99	Hydatigera taeniaeformis
93	SP	Helminth	Zoo	Shedding	Malaysia	0	Owned.NR	93_Owned.NR	0	25	25	Hymenolepis diminuta
97	SP	Helminth	Zoo	Shedding	Thailand	0	Feral	97_Feral	0	300	300	Hymenolepis diminuta
13	SP	Helminth	NR	Shedding	Christmas Island	0	Feral	13_Feral	31	35	66	Joyeuxiella echinorhynoides
193	SP	Helminth	NR	Shedding	Iran	1	Feral	193_Feral	96	17	113	Joyeuxiella echinorhynoides
261	SP	Helminth	NR	Shedding	Iran	1	Feral	261_Feral	56	50	106	Joyeuxiella echinorhynoides
26	SP	Helminth	NR	Shedding	Greece	1	Indoor	26_Indoor	3	221	224	Joyeuxiella pasqualei
26	SP	Helminth	NR	Shedding	Greece	1	Outdoor	26_Outdoor	11	915	926	Joyeuxiella pasqualei
28	SP	Helminth	NR	Shedding	Portugal	1	Feral	28_Feral	25	137	162	Joyeuxiella pasqualei
41	SP	Helminth	NR	Shedding	Iran	1	Feral	41_Feral	55	45	100	Joyeuxiella pasqualei
65	SP	Helminth	NR	Shedding	Spain	1	Feral	65_Feral	32	26	58	Joyeuxiella pasqualei
121	SP	Helminth	NR	Shedding	Spain	1	Feral	121_Feral	4	15	19	Joyeuxiella pasqualei
122	SP	Helminth	NR	Shedding	Spain	1	Feral	122_Feral	44	14	58	Joyeuxiella pasqualei
270	SP	Helminth	NR	Shedding	Iran	1	Feral	270_Feral	39	75	114	Joyeuxiella pasqualei
271	SP	Helminth	NR	Shedding	Iran	1	Feral	271_Feral	34	70	104	Joyeuxiella pasqualei
318	G	Helminth	Zoo	Shedding	Brazil	1	Feral	318_Feral	1	0	1	Lagochilascaris major
39	SP	Helminth	Zoo	Shedding	Uruguay	0	Feral	39_Feral	1	3	4	Lagochilascaris minor
319	SP	Helminth	Zoo	Shedding	Brazil	1	Feral	319_Feral	1	0	1	Lagochilascaris minor
320	SP	Helminth	Zoo	Shedding	Costa Rica	0	Outdoor	320_Outdoor	2	0	2	Lagochilascaris minor
16	G	Helminth	No	Shedding	Europe	0	Shelter	16_Shelter	18	220	238	Aeleurostrongylus abstrusus
16	G	Helminth	No	Shedding	Europe	0	Owned.NR	16_Owned.NR	159	1289	1448	Aeleurostrongylus abstrusus
16	G	Helminth	No	Shedding	Europe	0	Feral	16_Feral	33	268	301	Aeleurostrongylus abstrusus
88	G	Helminth	Zoo	Shedding	Spain	1	Feral	88_Feral	1	289	290	Mesocestoides lineatus
35	G	Helminth	Zoo	Shedding	USA	1	Owned.NR	35_Owned.NR	2	2584	2586	Mesocestoides lineatus
123	SP	Helminth	Zoo	Shedding	Italy	1	Feral	123_Feral	2	114	116	Mesocestoides lineatus
193	SP	Helminth	Zoo	Shedding	Iran	1	Feral	193_Feral	8	105	113	Mesocestoides lineatus
121	G	Helminth	Zoo	Shedding	Spain	1	Feral	121_Feral	1	18	19	Mesocestoides lineatus
65	G	Helminth	Zoo	Shedding	Spain	1	Feral	65_Feral	8	50	58	Mesocestoides lineatus
79	G	Helminth	Zoo	Shedding	Iran	1	Feral	79_Feral	39	11	50	Mesocestoides lineatus
125	G	Helminth	Zoo	Shedding	Denmark	0	Feral	125_Feral	3	96	99	Mesocestoides lineatus
32	G	Helminth	Zoo	Shedding	USA	1	Shelter	32_Shelter	1	102	103	Mesocestoides lineatus
87	G	Helminth	Zoo	Shedding	USA	1	Shelter	87_Shelter	1	115	116	Mesocestoides lineatus
24	G	Helminth	Zoo	Shedding	Italy	1	Owned.NR	24_Owned.NR	1	80	81	Mesocestoides lineatus
115	G	Helminth	Zoo	Shedding	USA	1	Shelter	115_Shelter	1	75	76	Mesocestoides lineatus
103	G	Helminth	Zoo	Shedding	Brazil	1	Owned.NR	103_Owned.NR	2	235	237	Mesocestoides lineatus
126	SP	Helminth	Zoo	Shedding	Saudi Arabia	0	Feral	126_Feral	1	239	240	Mesostephanus appendiculatus
40	G	Helminth	Zoo	Shedding	Egypt	0	Feral	40_Feral	2	168	170	Mesostephanus dottrensi
126	SP	Helminth	Zoo	Shedding	Saudi Arabia	0	Feral	126_Feral	3	237	240	Mesostephanus dottrensi
5	G	Helminth	Zoo	Shedding	Korea	0	Feral	5_Feral	61	127	188	Metagonimus
382	O	Helminth	Zoo	Shedding	Iran	1	Feral	382_Feral	46	57	103	Microsporidia
119	SP	Helminth	Zoo	Shedding	Mexico	1	Outdoor	119_Outdoor	0	85	85	Moniliformis moniliformis
119	SP	Helminth	Zoo	Shedding	Mexico	1	Feral	119_Feral	0	273	273	Moniliformis moniliformis
13	SP	Helminth	Zoo	Shedding	Christmas Island	0	Feral	13_Feral	1	65	66	Moniliformis moniliformis
3	SP	Helminth	NR	Shedding	Australia	0	Feral	3_Feral	5	322	327	Ollulanus tricuspis
28	SP	Helminth	NR	Shedding	Portugal	1	Feral	28_Feral	50	112	162	Ollulanus tricuspis
123	SP	Helminth	NR	Shedding	Italy	1	Feral	123_Feral	4	112	116	Ollulanus tricuspis
125	SP	Helminth	NR	Shedding	Denmark	0	Feral	125_Feral	13	86	99	Ollulanus tricuspis
35	SP	Helminth	NR	Shedding	USA	1	Owned.NR	35_Owned.NR	3	2583	2586	Ollulanus tricuspis
387	SP	Helminth	NR	Shedding	Canada	1	Feral	387_Feral	2	50	52	Ollulanus tricuspis
120	G	Helminth	Zoo	Shedding	Western Australia	0	Feral	120_Feral	1	32	33	Oncicola
98	G	Helminth	Zoo	Shedding	Australia	0	Feral	98_Feral	43	103	146	Oncicola
41	G	Helminth	Zoo	Shedding	Iran	1	Feral	41_Feral	34	66	100	Oncicola
94	SP	Helminth	Zoo	Shedding	Nigeria	1	Feral	94_Feral	10	73	83	Opisthorchis felineus
41	G	Helminth	Zoo	Shedding	Iran	1	Feral	41_Feral	33	67	100	Opisthorchis felineus
64	G	Helminth	Zoo	Shedding	India	0	Feral	64_Feral	1	26	27	Opisthorchis felineus
72	SP	Helminth	Zoo	Shedding	Thailand	0	Feral	72_Feral	3	75	78	Opisthorchis viverrini
38	G	Helminth	Zoo	Shedding	Egypt	0	Feral	38_Feral	1	142	143	Opisthorchis felineus
122	SP	Helminth	No	Shedding	Spain	1	Feral	122_Feral	14	44	58	Oslerus rostratus
125	G	Helminth	No	Shedding	Denmark	0	Feral	125_Feral	3	96	99	Pearsonema feliscati
39	SP	Helminth	No	Shedding	Uruguay	0	Feral	39_Feral	3	1	4	Pearsonema feliscati
118	G	Helminth	Zoo	Shedding	Qatar	0	Feral	118_Feral	25	463	488	Physaloptera preputialis
35	G	Helminth	Zoo	Shedding	USA	1	Owned.NR	35_Owned.NR	5	2581	2586	Physaloptera preputialis
13	G	Helminth	Zoo	Shedding	Christmas Island	0	Feral	13_Feral	3	63	66	Physaloptera preputialis
42	G	Helminth	Zoo	Shedding	USA	1	Feral	42_Feral	19	827	846	Physaloptera preputialis
88	G	Helminth	Zoo	Shedding	Spain	1	Feral	88_Feral	6	284	290	Physaloptera preputialis
36	SP	Helminth	Zoo	Shedding	Brazil	1	Feral	36_Feral	3	143	146	Physaloptera preputialis
119	SP	Helminth	Zoo	Shedding	Mexico	1	Outdoor	119_Outdoor	4	81	85	Physaloptera preputialis
119	SP	Helminth	Zoo	Shedding	Mexico	1	Feral	119_Feral	9	264	273	Physaloptera preputialis
261	SP	Helminth	Zoo	Shedding	Iran	1	Feral	261_Feral	25	81	106	Physaloptera preputialis
269	SP	Helminth	Zoo	Shedding	Iran	1	Feral	269_Feral	37	116	153	Physaloptera preputialis
193	SP	Helminth	Zoo	Shedding	Iran	1	Feral	193_Feral	45	68	113	Physaloptera preputialis
72	G	Helminth	Zoo	Shedding	Thailand	0	Feral	72_Feral	1	77	78	Physaloptera preputialis
6	G	Helminth	Zoo	Shedding	Christmas Island	0	Feral	6_Feral	1	27	28	Physaloptera preputialis
38	G	Helminth	Zoo	Shedding	Egypt	0	Feral	38_Feral	3	140	143	Physaloptera preputialis
40	G	Helminth	Zoo	Shedding	Egypt	0	Feral	40_Feral	1	169	170	Physaloptera preputialis
41	G	Helminth	Zoo	Shedding	Iran	1	Feral	41_Feral	88	12	100	Physaloptera preputialis
44	G	Helminth	Zoo	Shedding	Iran	1	Feral	44_Feral	10	130	140	Physaloptera preputialis
64	G	Helminth	Zoo	Shedding	India	0	Feral	64_Feral	12	15	27	Physaloptera preputialis
79	G	Helminth	Zoo	Shedding	Iran	1	Feral	79_Feral	1	49	50	Physaloptera preputialis
84	G	Helminth	Zoo	Shedding	Brazil	1	Feral	84_Feral	13	86	99	Physaloptera preputialis
90	G	Helminth	Zoo	Shedding	Malaysia	0	Feral	90_Feral	11	532	543	Physaloptera preputialis
84	G	Helminth	Zoo	Shedding	Brazil	1	Shelter	84_Shelter	0	36	36	Physaloptera preputialis
45	G	Helminth	Zoo	Shedding	Chile	1	Owned.NR	45_Owned.NR	2	228	230	Physaloptera preputialis
102	G	Helminth	Zoo	Shedding	Brazil	1	Owned.NR	102_Owned.NR	12	195	207	Physaloptera preputialis
270	G	Helminth	Zoo	Shedding	Iran	1	Feral	270_Feral	51	63	114	Physaloptera preputialis
271	G	Helminth	Zoo	Shedding	Iran	1	Feral	271_Feral	5	99	104	Physaloptera preputialis
13	SP	Helminth	NR	Shedding	Christmas Island	0	Feral	13_Feral	7	59	66	Platynosomum concinnum
86	SP	Helminth	Zoo	Shedding	Brazil	1	Feral	86_Feral	10	27	37	Platynosomum fastosum
36	SP	Helminth	Zoo	Shedding	Brazil	1	Feral	36_Feral	38	108	146	Platynosomum fastosum
97	SP	Helminth	Zoo	Shedding	Thailand	0	Feral	97_Feral	8	292	300	Platynosomum fastosum
35	SP	Helminth	Zoo	Shedding	USA	1	Owned.NR	35_Owned.NR	3	2583	2586	Platynosomum fastosum
103	SP	Helminth	Zoo	Shedding	Brazil	1	Owned.NR	103_Owned.NR	19	218	237	Platynosomum illiciens
90	G	Helminth	NR	Shedding	Malaysia	0	Feral	90_Feral	53	490	543	Platynosomum fastosum
78	G	Helminth	NR	Shedding	Brazil	1	Owned.NR	78_Owned.NR	2	500	502	Platynosomum fastosum
102	G	Helminth	NR	Shedding	Brazil	1	Owned.NR	102_Owned.NR	36	171	207	Platynosomum fastosum
104	G	Helminth	NR	Shedding	Brazil	1	Owned.NR	104_Owned.NR	3	52	55	Platynosomum fastosum
263	G	Helminth	NR	Shedding	Thailand	0	Owned.NR	263_Owned.NR	15	494	509	Platynosomum fastosum
33	SP	Helminth	Zoo	Shedding	Albania	0	Feral	33_Feral	1	251	252	Pseudamphistomum truncatum
125	SP	Helminth	Zoo	Shedding	Denmark	0	Feral	125_Feral	1	98	99	Pseudamphistomum truncatum
6	G	Helminth	NR	Shedding	Christmas Island	0	Feral	6_Feral	1	27	28	Pterygodermatites
126	SP	Helminth	Zoo	Shedding	Saudi Arabia	0	Feral	126_Feral	1	239	240	Pygidiopsis genata
5	SP	Helminth	Zoo	Shedding	Korea	0	Feral	5_Feral	33	155	188	Pygidiopsis summa
271	SP	Helminth	NR	Shedding	Iran	1	Feral	271_Feral	5	99	104	Rictularia cahirensis
13	G	Helminth	Zoo	Shedding	Christmas Island	0	Feral	13_Feral	4	62	66	Rictularia cahirensis
193	G	Helminth	Zoo	Shedding	Iran	1	Feral	193_Feral	59	54	113	Rictularia cahirensis
261	G	Helminth	Zoo	Shedding	Iran	1	Feral	261_Feral	2	104	106	Rictularia cahirensis
402	SP	Helminth	Zoo	Shedding	Philippines	1	Owned.NR	402_Owned.NR	17	124	141	Schistosoma japonicum
72	G	Helminth	No	Shedding	Thailand	0	Feral	72_Feral	2	76	78	Spirocerca
64	G	Helminth	No	Shedding	India	0	Feral	64_Feral	5	22	27	Spirocerca
114	G	Helminth	No	Shedding	United Kingdom	0	Owned.NR	114_Owned.NR	1	130	131	Spirocerca
35	G	Helminth	Zoo	Shedding	USA	1	Owned.NR	35_Owned.NR	2	2584	2586	Spirometra mansonoides
98	SP	Helminth	Zoo	Shedding	Australia	0	Feral	98_Feral	89	57	146	Spirometra erinacei
120	SP	Helminth	Zoo	Shedding	Western Australia	0	Feral	120_Feral	5	28	33	Spirometra erinacei
34	SP	Helminth	Zoo	Shedding	Australia	0	Owned.NR	34_Owned.NR	0	43	43	Spirometra erinacei
34	SP	Helminth	Zoo	Shedding	Australia	0	Shelter	34_Shelter	0	120	120	Spirometra erinacei
227	SP	Helminth	Zoo	Shedding	Tasmania	0	Feral	227_Feral	3	36	39	Spirometra erinacei
97	SP	Helminth	Zoo	Shedding	Thailand	0	Feral	97_Feral	12	288	300	Spirometra mansonoides
36	SP	Helminth	Zoo	Shedding	Brazil	1	Feral	36_Feral	6	140	146	Spirometra mansonoides
32	SP	Helminth	Zoo	Shedding	USA	1	Shelter	32_Shelter	3	100	103	Spirometra mansonoides
3	G	Helminth	Zoo	Shedding	Australia	0	Feral	3_Feral	33	294	327	Spirometra mansonoides
25	G	Helminth	Zoo	Shedding	Italy	1	Feral	25_Feral	2	137	139	Spirometra mansonoides
39	G	Helminth	Zoo	Shedding	Uruguay	0	Feral	39_Feral	3	1	4	Spirometra mansonoides
81	G	Helminth	Zoo	Shedding	Japan	1	Outdoor	81_Outdoor	8	130	138	Spirometra mansonoides
81	G	Helminth	Zoo	Shedding	Japan	1	Indoor	81_Indoor	8	796	804	Spirometra mansonoides
105	G	Helminth	Zoo	Shedding	Italy	1	Feral	105_Feral	2	137	139	Spirometra mansonoides
116	G	Helminth	Zoo	Shedding	Italy	1	Outdoor	116_Outdoor	0	29	29	Spirometra mansonoides
123	G	Helminth	Zoo	Shedding	Italy	1	Feral	123_Feral	1	115	116	Spirometra mansonoides
263	G	Helminth	Zoo	Shedding	Thailand	0	Owned.NR	263_Owned.NR	8	501	509	Spirometra mansonoides
23	G	Helminth	Zoo	Shedding	Australia	0	Shelter	23_Shelter	18	473	491	Spirometra mansonoides
23	G	Helminth	Zoo	Shedding	Australia	0	Owned.NR	23_Owned.NR	12	560	572	Spirometra mansonoides
102	G	Helminth	Zoo	Shedding	Brazil	1	Owned.NR	102_Owned.NR	36	171	207	Spirometra mansonoides
107	G	Helminth	Zoo	Shedding	Poland	0	Shelter	107_Shelter	1	67	68	Spirometra mansonoides
27	G	Helminth	Zoo	Shedding	Italy	1	Owned.NR	27_Owned.NR	3	997	1000	Spirometra mansonoides
115	G	Helminth	Zoo	Shedding	USA	1	Shelter	115_Shelter	6	70	76	Spirometra mansonoides
116	G	Helminth	Zoo	Shedding	Italy	1	Owned.NR	116_Owned.NR	0	38	38	Spirometra mansonoides
238	G	Helminth	Zoo	Shedding	Australia	0	Feral	238_Feral	18	74	92	Spirometra mansonoides
270	G	Helminth	Zoo	Shedding	Iran	1	Feral	270_Feral	4	110	114	Spirometra mansonoides
62	G	Helminth	Zoo	Shedding	Brazil	1	Owned.NR	62_Owned.NR	2	47	49	Spirometra mansonoides
93	G	Helminth	Zoo	Shedding	Malaysia	0	Owned.NR	93_Owned.NR	2	23	25	Spirometra mansonoides
109	G	Helminth	Zoo	Shedding	Thailand	0	Owned.NR	109_Owned.NR	2	64	66	Spirometra mansonoides
6	O	Helminth	No	Shedding	Christmas Island	0	Feral	6_Feral	3	25	28	Spiruroid sp
39	O	Helminth	No	Shedding	Uruguay	0	Feral	39_Feral	1	3	4	Spiruroid sp
5	SP	Helminth	Zoo	Shedding	Korea	0	Feral	5_Feral	6	182	188	Stellantchasmus falcatus
126	SP	Helminth	Zoo	Shedding	Saudi Arabia	0	Feral	126_Feral	4	236	240	Stellantchasmus falcatus
5	SP	Helminth	Zoo	Shedding	Korea	0	Feral	5_Feral	1	187	188	Stictodora lari
126	SP	Helminth	Zoo	Shedding	Saudi Arabia	0	Feral	126_Feral	5	235	240	Stictodora sawakinensis
4	G	Helminth	Zoo	Shedding	Kenya	0	Outdoor	4_Outdoor	45	58	103	Strongyle
6	G	Helminth	Zoo	Shedding	Christmas Island	0	Feral	6_Feral	13	15	28	Strongyle
6	G	Helminth	Zoo	Shedding	Christmas Island	0	Feral	6_Feral	1	27	28	Strongyle
20	G	Helminth	Zoo	Shedding	Transylvania	0	Indoor	20_Indoor	0	152	152	Strongyle
20	G	Helminth	Zoo	Shedding	Transylvania	0	Outdoor	20_Outdoor	14	248	262	Strongyle
38	G	Helminth	Zoo	Shedding	Egypt	0	Feral	38_Feral	3	140	143	Strongyle
40	G	Helminth	Zoo	Shedding	Egypt	0	Feral	40_Feral	1	169	170	Strongyle
90	G	Helminth	Zoo	Shedding	Malaysia	0	Feral	90_Feral	6	537	543	Strongyle
91	G	Helminth	Zoo	Shedding	Brazil	1	Outdoor	91_Outdoor	24	89	113	Strongyle
96	G	Helminth	Zoo	Shedding	Brazil	1	Outdoor	96_Outdoor	6	15	21	Strongyle
96	G	Helminth	Zoo	Shedding	Brazil	1	Indoor	96_Indoor	2	34	36	Strongyle
96	G	Helminth	Zoo	Shedding	Brazil	1	Feral	96_Feral	0	208	208	Strongyle
96	G	Helminth	Zoo	Shedding	Brazil	1	Shelter	96_Shelter	0	128	128	Strongyle
99	G	Helminth	Zoo	Shedding	Italy	1	Shelter	99_Shelter	1	131	132	Strongyle
114	G	Helminth	Zoo	Shedding	United Kingdom	0	Owned.NR	114_Owned.NR	2	129	131	Strongyle
238	G	Helminth	Zoo	Shedding	Australia	0	Feral	238_Feral	52	39	91	Strongyle
72	G	Helminth	Zoo	Shedding	Thailand	0	Feral	72_Feral	1	77	78	Strongyle
97	G	Helminth	Zoo	Shedding	Thailand	0	Feral	97_Feral	2	298	300	Strongyle
86	G	Helminth	Zoo	Shedding	Brazil	1	Feral	86_Feral	20	17	37	Strongyle
125	G	Helminth	Zoo	Shedding	Denmark	0	Feral	125_Feral	1	98	99	Strongyle
79	SP	Helminth	NR	Shedding	Iran	1	Feral	79_Feral	1	49	50	Syphacia abvelata
263	G	Helminth	Zoo	Shedding	Thailand	0	Owned.NR	263_Owned.NR	15	494	509	Taenia serialis
101	G	Helminth	Zoo	Shedding	Canada	1	Owned.NR	101_Owned.NR	2	39	41	Taenia serialis
98	SP	Helminth	Zoo	Shedding	Australia	0	Feral	98_Feral	1	145	146	Taenia serialis
72	G	Helminth	Zoo	Shedding	Thailand	0	Feral	72_Feral	1	77	78	Taenia taeniaeformis
3	G	Helminth	Zoo	Shedding	Australia	0	Feral	3_Feral	33	294	327	Taenia taeniaeformis
6	G	Helminth	Zoo	Shedding	Christmas Island	0	Feral	6_Feral	2	26	28	Taenia taeniaeformis
9	G	Helminth	Zoo	Shedding	Germany	1	Feral	9_Feral	18	819	837	Taenia taeniaeformis
12	G	Helminth	Zoo	Shedding	Cyprus	1	Indoor	12_Indoor	0	48	48	Taenia taeniaeformis
12	G	Helminth	Zoo	Shedding	Cyprus	1	Outdoor	12_Outdoor	1	136	137	Taenia taeniaeformis
17	G	Helminth	Zoo	Shedding	Sweden	0	Outdoor	17_Outdoor	8	197	205	Taenia taeniaeformis
20	G	Helminth	Zoo	Shedding	Transylvania	0	Indoor	20_Indoor	1	151	152	Taenia taeniaeformis
20	G	Helminth	Zoo	Shedding	Transylvania	0	Outdoor	20_Outdoor	10	252	262	Taenia taeniaeformis
21	G	Helminth	Zoo	Shedding	Spain	1	Outdoor	21_Outdoor	1	47	48	Taenia taeniaeformis
21	G	Helminth	Zoo	Shedding	Spain	1	Indoor	21_Indoor	3	100	103	Taenia taeniaeformis
21	G	Helminth	Zoo	Shedding	Spain	1	Feral	21_Feral	10	221	231	Taenia taeniaeformis
25	G	Helminth	Zoo	Shedding	Italy	1	Feral	25_Feral	1	138	139	Taenia taeniaeformis
28	G	Helminth	Zoo	Shedding	Portugal	1	Feral	28_Feral	5	157	162	Taenia taeniaeformis
29	G	Helminth	Zoo	Shedding	Switzerland	1	Feral	29_Feral	63	105	168	Taenia taeniaeformis
38	G	Helminth	Zoo	Shedding	Egypt	0	Feral	38_Feral	6	137	143	Taenia taeniaeformis
40	G	Helminth	Zoo	Shedding	Egypt	0	Feral	40_Feral	2	168	170	Taenia taeniaeformis
41	G	Helminth	Zoo	Shedding	Iran	1	Feral	41_Feral	18	82	100	Taenia taeniaeformis
44	G	Helminth	Zoo	Shedding	Iran	1	Feral	44_Feral	26	114	140	Taenia taeniaeformis
64	G	Helminth	Zoo	Shedding	India	0	Feral	64_Feral	19	8	27	Taenia taeniaeformis
65	G	Helminth	Zoo	Shedding	Spain	1	Feral	65_Feral	5	53	58	Taenia taeniaeformis
79	G	Helminth	Zoo	Shedding	Iran	1	Feral	79_Feral	30	20	50	Taenia taeniaeformis
79	G	Helminth	Zoo	Shedding	Iran	1	Feral	79_Feral	12	38	50	Taenia taeniaeformis
81	G	Helminth	Zoo	Shedding	Japan	1	Outdoor	81_Outdoor	0	138	138	Taenia taeniaeformis
81	G	Helminth	Zoo	Shedding	Japan	1	Indoor	81_Indoor	3	801	804	Taenia taeniaeformis
83	G	Helminth	Zoo	Shedding	Egypt	0	Feral	83_Feral	25	88	113	Taenia taeniaeformis
85	G	Helminth	Zoo	Shedding	Greece	1	Feral	85_Feral	18	197	215	Taenia taeniaeformis
89	G	Helminth	Zoo	Shedding	Argentina	1	Feral	89_Feral	4	203	207	Taenia taeniaeformis
90	G	Helminth	Zoo	Shedding	Malaysia	0	Feral	90_Feral	39	504	543	Taenia taeniaeformis
94	G	Helminth	Zoo	Shedding	Nigeria	1	Feral	94_Feral	6	77	83	Taenia taeniaeformis
112	G	Helminth	Zoo	Shedding	Belgium	0	Feral	112_Feral	6	24	30	Taenia taeniaeformis
8	G	Helminth	Zoo	Shedding	Germany	1	Owned.NR	8_Owned.NR	19	3148	3167	Taenia taeniaeformis
10	G	Helminth	Zoo	Shedding	Europe	0	Owned.NR	10_Owned.NR	19	1500	1519	Taenia taeniaeformis
75	G	Helminth	Zoo	Shedding	USA	1	Owned.NR	75_Owned.NR	4	1562	1566	Taenia taeniaeformis
87	G	Helminth	Zoo	Shedding	USA	1	Shelter	87_Shelter	30	86	116	Taenia taeniaeformis
45	G	Helminth	Zoo	Shedding	Chile	1	Owned.NR	45_Owned.NR	4	226	230	Taenia taeniaeformis
89	G	Helminth	Zoo	Shedding	Argentina	1	Owned.NR	89_Owned.NR	1	200	201	Taenia taeniaeformis
92	G	Helminth	Zoo	Shedding	Canada	1	Owned.NR	92_Owned.NR	21	2370	2391	Taenia taeniaeformis
102	G	Helminth	Zoo	Shedding	Brazil	1	Owned.NR	102_Owned.NR	59	148	207	Taenia taeniaeformis
107	G	Helminth	Zoo	Shedding	Poland	0	Shelter	107_Shelter	6	62	68	Taenia taeniaeformis
29	G	Helminth	Zoo	Shedding	Switzerland	1	Shelter	29_Shelter	6	191	197	Taenia taeniaeformis
29	G	Helminth	Zoo	Shedding	Switzerland	1	Owned.NR	29_Owned.NR	5	294	299	Taenia taeniaeformis
265	G	Helminth	Zoo	Shedding	Spain	1	Feral	265_Feral	20	267	287	Taenia taeniaeformis
271	G	Helminth	Zoo	Shedding	Iran	1	Feral	271_Feral	46	58	104	Taenia taeniaeformis
273	G	Helminth	Zoo	Shedding	United Kingdom	0	Feral	273_Feral	11	81	92	Taenia taeniaeformis
387	G	Helminth	Zoo	Shedding	Canada	1	Feral	387_Feral	8	44	52	Taenia taeniaeformis
228	G	Helminth	Zoo	Shedding	Canada	1	Feral	228_Feral	3	97	100	Taenia taeniaeformis
88	G	Helminth	Zoo	Shedding	Spain	1	Feral	88_Feral	4	286	290	Taenia taeniaeformis
62	G	Helminth	Zoo	Shedding	Brazil	1	Owned.NR	62_Owned.NR	2	47	49	Taenia taeniaeformis
225	G	Helminth	Zoo	Shedding	Croatia	0	Owned.NR	225_Owned.NR	2	62	64	Taenia taeniaeformis
13	SP	Helminth	Zoo	Shedding	Christmas Island	0	Feral	13_Feral	40	26	66	Taenia taeniaeformis
37	SP	Helminth	Zoo	Shedding	Spain	1	Feral	37_Feral	15	33	48	Taenia taeniaeformis
98	SP	Helminth	Zoo	Shedding	Australia	0	Feral	98_Feral	32	114	146	Taenia taeniaeformis
118	SP	Helminth	Zoo	Shedding	Qatar	0	Feral	118_Feral	356	132	488	Taenia taeniaeformis
119	SP	Helminth	Zoo	Shedding	Mexico	1	Outdoor	119_Outdoor	1	84	85	Taenia taeniaeformis
119	SP	Helminth	Zoo	Shedding	Mexico	1	Feral	119_Feral	8	265	273	Taenia taeniaeformis
121	SP	Helminth	Zoo	Shedding	Spain	1	Feral	121_Feral	4	15	19	Taenia taeniaeformis
122	SP	Helminth	Zoo	Shedding	Spain	1	Feral	122_Feral	13	45	58	Taenia taeniaeformis
123	SP	Helminth	Zoo	Shedding	Italy	1	Feral	123_Feral	13	103	116	Taenia taeniaeformis
193	SP	Helminth	Zoo	Shedding	Iran	1	Feral	193_Feral	17	96	113	Taenia taeniaeformis
227	SP	Helminth	Zoo	Shedding	Tasmania	0	Feral	227_Feral	1	38	39	Taenia taeniaeformis
264	SP	Helminth	Zoo	Shedding	Korea	0	Owned.NR	264_Owned.NR	4	220	224	Taenia taeniaeformis
261	SP	Helminth	Zoo	Shedding	Iran	1	Feral	261_Feral	23	83	106	Taenia taeniaeformis
264	SP	Helminth	Zoo	Shedding	Korea	0	Feral	264_Feral	2	181	183	Taenia taeniaeformis
270	SP	Helminth	Zoo	Shedding	Iran	1	Feral	270_Feral	14	100	114	Taenia taeniaeformis
35	G	Helminth	Zoo	Shedding	USA	1	Owned.NR	35_Owned.NR	30	2556	2586	Taenia serialis
33	G	Helminth	Zoo	Shedding	Albania	0	Feral	33_Feral	5	247	252	Taenia serialis
32	G	Helminth	Zoo	Shedding	USA	1	Shelter	32_Shelter	4	99	103	Taenia serialis
110	G	Helminth	Zoo	Shedding	Estonia		Shelter	110_Shelter	12	278	290	Taenia serialis
42	G	Helminth	Zoo	Shedding	USA	1	Feral	42_Feral	66	780	846	Taenia serialis
36	SP	Helminth	Zoo	Shedding	Brazil	1	Feral	36_Feral	1	145	146	Taenia taeniaeformis
407	SP	Helminth	Zoo	Shedding	Portugal	1	Owned.NR	407_Owned.NR	4	13	17	Thelazia callipaeda
406	SP	Helminth	Zoo	Shedding	Romania	1	Outdoor	406_Outdoor	1	0	1	Thelazia callipaeda
408	SP	Helminth	Zoo	Shedding	Switzerland	1	Outdoor	408_Outdoor	17	2154	2171	Thelazia callipaeda
21	SP	Helminth	Zoo	Shedding	Spain	1	Outdoor	21_Outdoor	1	47	48	Toxascaris leonina
21	SP	Helminth	Zoo	Shedding	Spain	1	Indoor	21_Indoor	1	102	103	Toxascaris leonina
21	SP	Helminth	Zoo	Shedding	Spain	1	Feral	21_Feral	3	228	231	Toxascaris leonina
22	SP	Helminth	Zoo	Shedding	Spain	1	Feral	22_Feral	11	310	321	Toxascaris leonina
26	SP	Helminth	Zoo	Shedding	Greece	1	Indoor	26_Indoor	0	224	224	Toxascaris leonina
26	SP	Helminth	Zoo	Shedding	Greece	1	Outdoor	26_Outdoor	2	924	926	Toxascaris leonina
38	SP	Helminth	Zoo	Shedding	Egypt	0	Feral	38_Feral	32	111	143	Toxascaris leonina
40	SP	Helminth	Zoo	Shedding	Egypt	0	Feral	40_Feral	14	156	170	Toxascaris leonina
66	SP	Helminth	Zoo	Shedding	Uruguay	0	Feral	66_Feral	1	21	22	Toxascaris leonina
71	SP	Helminth	Zoo	Shedding	Portugal	1	Feral	71_Feral	1	73	74	Toxascaris leonina
79	SP	Helminth	Zoo	Shedding	Iran	1	Feral	79_Feral	15	35	50	Toxascaris leonina
81	SP	Helminth	Zoo	Shedding	Japan	1	Outdoor	81_Outdoor	0	138	138	Toxascaris leonina
81	SP	Helminth	Zoo	Shedding	Japan	1	Indoor	81_Indoor	2	802	804	Toxascaris leonina
83	SP	Helminth	Zoo	Shedding	Egypt	0	Feral	83_Feral	6	107	113	Toxascaris leonina
84	SP	Helminth	Zoo	Shedding	Brazil	1	Feral	84_Feral	12	87	99	Toxascaris leonina
85	SP	Helminth	Zoo	Shedding	Greece	1	Feral	85_Feral	2	213	215	Toxascaris leonina
116	SP	Helminth	Zoo	Shedding	Italy	1	Outdoor	116_Outdoor	17	12	29	Toxascaris leonina
75	SP	Helminth	Zoo	Shedding	USA	1	Owned.NR	75_Owned.NR	2	1564	1566	Toxascaris leonina
78	SP	Helminth	Zoo	Shedding	Brazil	1	Owned.NR	78_Owned.NR	4	498	502	Toxascaris leonina
84	SP	Helminth	Zoo	Shedding	Brazil	1	Shelter	84_Shelter	4	32	36	Toxascaris leonina
45	SP	Helminth	Zoo	Shedding	Chile	1	Owned.NR	45_Owned.NR	0	230	230	Toxascaris leonina
92	SP	Helminth	Zoo	Shedding	Canada	1	Owned.NR	92_Owned.NR	2	2389	2391	Toxascaris leonina
23	SP	Helminth	Zoo	Shedding	Australia	0	Shelter	23_Shelter	1	490	491	Toxascaris leonina
23	SP	Helminth	Zoo	Shedding	Australia	0	Owned.NR	23_Owned.NR	10	562	572	Toxascaris leonina
95	SP	Helminth	Zoo	Shedding	Indonesia	0	Owned.NR	95_Owned.NR	11	49	60	Toxascaris leonina
95	SP	Helminth	Zoo	Shedding	Indonesia	0	Owned.NR	95_Owned.NR	2	58	60	Toxascaris leonina
27	SP	Helminth	Zoo	Shedding	Italy	1	Owned.NR	27_Owned.NR	4	996	1000	Toxascaris leonina
114	SP	Helminth	Zoo	Shedding	United Kingdom	0	Owned.NR	114_Owned.NR	1	130	131	Toxascaris leonina
116	SP	Helminth	Zoo	Shedding	Italy	1	Owned.NR	116_Owned.NR	1	37	38	Toxascaris leonina
273	SP	Helminth	Zoo	Shedding	United Kingdom	0	Feral	273_Feral	1	91	92	Toxascaris leonina
73	G	Helminth	Zoo	Shedding	Portugal	1	Shelter	73_Shelter	0	2	2	Toxascaris leonina
73	G	Helminth	Zoo	Shedding	Portugal	1	Owned.NR	73_Owned.NR	0	20	20	Toxascaris leonina
31	SP	Helminth	Zoo	Shedding	Greece	1	Feral	31_Feral	12	138	150	Toxascaris leonina
88	SP	Helminth	Zoo	Shedding	Spain	1	Feral	88_Feral	6	284	290	Toxascaris leonina
119	SP	Helminth	Zoo	Shedding	Mexico	1	Outdoor	119_Outdoor	0	85	85	Toxascaris leonina
119	SP	Helminth	Zoo	Shedding	Mexico	1	Feral	119_Feral	1	272	273	Toxascaris leonina
123	SP	Helminth	Zoo	Shedding	Italy	1	Feral	123_Feral	4	112	116	Toxascaris leonina
62	SP	Helminth	Zoo	Shedding	Brazil		Owned.NR	62_Owned.NR	2	47	49	Toxascaris leonina
264	SP	Helminth	Zoo	Shedding	Korea	0	Owned.NR	264_Owned.NR	17	207	224	Toxascaris leonina
34	SP	Helminth	Zoo	Shedding	Australia	0	Owned.NR	34_Owned.NR	0	43	43	Toxascaris leonina
34	SP	Helminth	Zoo	Shedding	Australia	0	Shelter	34_Shelter	0	120	120	Toxascaris leonina
264	SP	Helminth	Zoo	Shedding	Korea	0	Feral	264_Feral	34	149	183	Toxascaris leonina
35	SP	Helminth	Zoo	Shedding	USA	1	Owned.NR	35_Owned.NR	5	2581	2586	Toxascaris leonina
93	SP	Helminth	Zoo	Shedding	Malaysia	0	Owned.NR	93_Owned.NR	2	23	25	Toxascaris leonina
386	SP	Helminth	Zoo	Shedding	UK	0	Feral	386_Feral	9	2	11	Toxascaris leonina
269	SP	Helminth	Zoo	Shedding	Iran	1	Feral	269_Feral	14	139	153	Toxascaris leonina
117	G	Helminth	Zoo	Shedding	Egypt	0	Feral	117_Feral	5	52	57	Toxascaris leonina
33	G	Helminth	Zoo	Shedding	Albania	0	Feral	33_Feral	21	231	252	Toxocara cati
69	G	Helminth	Zoo	Shedding	Brazil	1	Feral	69_Feral	119	555	674	Toxocara cati
111	G	Helminth	Zoo	Shedding	Brazil	1	Indoor	111_Indoor	2	23	25	Toxocara cati
73	G	Helminth	Zoo	Shedding	Portugal	1	Shelter	73_Shelter	0	2	2	Toxocara cati
73	G	Helminth	Zoo	Shedding	Portugal	1	Owned.NR	73_Owned.NR	2	18	20	Toxocara cati
82	G	Helminth	Zoo	Shedding	Philippines	1	Owned.NR	82_Owned.NR	11	16	27	Toxocara cati
101	G	Helminth	Zoo	Shedding	Canada	1	Owned.NR	101_Owned.NR	5	36	41	Toxocara cati
3	SP	Helminth	Zoo	Shedding	Australia	0	Feral	3_Feral	28	299	327	Toxocara cati
4	SP	Helminth	Zoo	Shedding	Kenya	0	Outdoor	4_Outdoor	24	79	103	Toxocara cati
6	SP	Helminth	Zoo	Shedding	Christmas Island	0	Feral	6_Feral	15	13	28	Toxocara cati
9	SP	Helminth	Zoo	Shedding	Germany	1	Feral	9_Feral	228	609	837	Toxocara cati
10	SP	Helminth	Zoo	Shedding	Europe	0	Outdoor	10_Outdoor	251	192	443	Toxocara cati
10	SP	Helminth	Zoo	Shedding	Europe	0	Indoor	10_Indoor	49	394	443	Toxocara cati
12	SP	Helminth	Zoo	Shedding	Cyprus	1	Indoor	12_Indoor	1	47	48	Toxocara cati
12	SP	Helminth	Zoo	Shedding	Cyprus	1	Outdoor	12_Outdoor	21	116	137	Toxocara cati
13	SP	Helminth	Zoo	Shedding	Christmas Island	0	Feral	13_Feral	37	29	66	Toxocara cati
17	SP	Helminth	Zoo	Shedding	Sweden	0	Outdoor	17_Outdoor	43	162	205	Toxocara cati
20	SP	Helminth	Zoo	Shedding	Transylvania	0	Indoor	20_Indoor	7	145	152	Toxocara cati
20	SP	Helminth	Zoo	Shedding	Transylvania	0	Outdoor	20_Outdoor	77	185	262	Toxocara cati
21	SP	Helminth	Zoo	Shedding	Spain	1	Outdoor	21_Outdoor	12	36	48	Toxocara cati
21	SP	Helminth	Zoo	Shedding	Spain	1	Indoor	21_Indoor	11	92	103	Toxocara cati
21	SP	Helminth	Zoo	Shedding	Spain	1	Feral	21_Feral	47	184	231	Toxocara cati
25	SP	Helminth	Zoo	Shedding	Italy	1	Feral	25_Feral	46	93	139	Toxocara cati
26	SP	Helminth	Zoo	Shedding	Greece	1	Indoor	26_Indoor	27	197	224	Toxocara cati
26	SP	Helminth	Zoo	Shedding	Greece	1	Outdoor	26_Outdoor	251	675	926	Toxocara cati
28	SP	Helminth	Zoo	Shedding	Portugal	1	Feral	28_Feral	62	100	162	Toxocara cati
29	SP	Helminth	Zoo	Shedding	Switzerland	1	Feral	29_Feral	92	76	168	Toxocara cati
31	SP	Helminth	Zoo	Shedding	Greece	1	Feral	31_Feral	36	114	150	Toxocara cati
36	SP	Helminth	Zoo	Shedding	Brazil	1	Feral	36_Feral	6	140	146	Toxocara cati
37	SP	Helminth	Zoo	Shedding	Spain	1	Feral	37_Feral	10	38	48	Toxocara cati
38	SP	Helminth	Zoo	Shedding	Egypt	0	Feral	38_Feral	43	100	143	Toxocara cati
40	SP	Helminth	Zoo	Shedding	Egypt	0	Feral	40_Feral	14	156	170	Toxocara cati
41	SP	Helminth	Zoo	Shedding	Iran	1	Feral	41_Feral	8	92	100	Toxocara cati
42	SP	Helminth	Zoo	Shedding	USA	1	Feral	42_Feral	379	467	846	Toxocara cati
64	SP	Helminth	Zoo	Shedding	India	0	Feral	64_Feral	16	11	27	Toxocara cati
65	SP	Helminth	Zoo	Shedding	Spain	1	Feral	65_Feral	32	26	58	Toxocara cati
66	SP	Helminth	Zoo	Shedding	Uruguay	0	Feral	66_Feral	8	14	22	Toxocara cati
70	SP	Helminth	Zoo	Shedding	Ireland	1	Feral	70_Feral	56	185	241	Toxocara cati
71	SP	Helminth	Zoo	Shedding	Portugal	1	Feral	71_Feral	8	66	74	Toxocara cati
79	SP	Helminth	Zoo	Shedding	Iran	1	Feral	79_Feral	39	11	50	Toxocara cati
81	SP	Helminth	Zoo	Shedding	Japan	1	Outdoor	81_Outdoor	19	119	138	Toxocara cati
81	SP	Helminth	Zoo	Shedding	Japan	1	Indoor	81_Indoor	39	765	804	Toxocara cati
83	SP	Helminth	Zoo	Shedding	Egypt	0	Feral	83_Feral	10	103	113	Toxocara cati
84	SP	Helminth	Zoo	Shedding	Brazil	1	Feral	84_Feral	27	72	99	Toxocara cati
85	SP	Helminth	Zoo	Shedding	Greece	1	Feral	85_Feral	39	176	215	Toxocara cati
86	SP	Helminth	Zoo	Shedding	Brazil	1	Feral	86_Feral	7	30	37	Toxocara cati
88	SP	Helminth	Zoo	Shedding	Spain	1	Feral	88_Feral	34	256	290	Toxocara cati
90	SP	Helminth	Zoo	Shedding	Malaysia	0	Feral	90_Feral	56	487	543	Toxocara cati
91	SP	Helminth	Zoo	Shedding	Brazil	1	Outdoor	91_Outdoor	46	67	113	Toxocara cati
96	SP	Helminth	Zoo	Shedding	Brazil	1	Outdoor	96_Outdoor	2	19	21	Toxocara cati
96	SP	Helminth	Zoo	Shedding	Brazil	1	Indoor	96_Indoor	0	36	36	Toxocara cati
96	SP	Helminth	Zoo	Shedding	Brazil	1	Feral	96_Feral	17	191	208	Toxocara cati
97	SP	Helminth	Zoo	Shedding	Thailand	0	Feral	97_Feral	29	271	300	Toxocara cati
98	SP	Helminth	Zoo	Shedding	Australia	0	Feral	98_Feral	32	114	146	Toxocara cati
105	SP	Helminth	Zoo	Shedding	Italy	1	Feral	105_Feral	60	79	139	Toxocara cati
106	SP	Helminth	Zoo	Shedding	Bali	0	Feral	106_Feral	95	38	133	Toxocara cati
108	SP	Helminth	Zoo	Shedding	USA	1	Feral	108_Feral	113	79	192	Toxocara cati
112	SP	Helminth	Zoo	Shedding	Belgium	0	Feral	112_Feral	18	12	30	Toxocara cati
116	SP	Helminth	Zoo	Shedding	Italy	1	Outdoor	116_Outdoor	21	8	29	Toxocara cati
117	SP	Helminth	Zoo	Shedding	Egypt	0	Feral	117_Feral	20	37	57	Toxocara cati
118	SP	Helminth	Zoo	Shedding	Qatar	0	Feral	118_Feral	6	482	488	Toxocara cati
119	SP	Helminth	Zoo	Shedding	Mexico	1	Outdoor	119_Outdoor	0	85	85	Toxocara cati
119	SP	Helminth	Zoo	Shedding	Mexico	1	Feral	119_Feral	6	267	273	Toxocara cati
121	SP	Helminth	Zoo	Shedding	Spain	1	Feral	121_Feral	6	13	19	Toxocara cati
122	SP	Helminth	Zoo	Shedding	Spain	1	Feral	122_Feral	20	38	58	Toxocara cati
123	SP	Helminth	Zoo	Shedding	Italy	1	Feral	123_Feral	57	59	116	Toxocara cati
125	SP	Helminth	Zoo	Shedding	Denmark	0	Feral	125_Feral	84	15	99	Toxocara cati
177	SP	Helminth	Zoo	Shedding	USA	1	Feral	177_Feral	18	69	87	Toxocara cati
193	SP	Helminth	Zoo	Shedding	Iran	1	Feral	193_Feral	15	98	113	Toxocara cati
227	SP	Helminth	Zoo	Shedding	Tasmania	0	Feral	227_Feral	33	6	39	Toxocara cati
228	SP	Helminth	Zoo	Shedding	Canada	1	Feral	228_Feral	76	24	100	Toxocara cati
238	SP	Helminth	Zoo	Shedding	Australia	0	Feral	238_Feral	18	73	91	Toxocara cati
245	SP	Helminth	Zoo	Shedding	Mexico	1	Outdoor	245_Outdoor	20	75	95	Toxocara cati
245	SP	Helminth	Zoo	Shedding	Mexico	1	Indoor	245_Indoor	14	421	435	Toxocara cati
248	SP	Helminth	Zoo	Shedding	Russia	0	Indoor	248_Indoor	56	1294	1350	Toxocara cati
261	SP	Helminth	Zoo	Shedding	Iran	1	Feral	261_Feral	16	90	106	Toxocara cati
262	SP	Helminth	Zoo	Shedding	Brazil	1	Outdoor	262_Outdoor	2	60	62	Toxocara cati
262	SP	Helminth	Zoo	Shedding	Brazil	1	Outdoor	262_Outdoor	2	138	140	Toxocara cati
264	SP	Helminth	Zoo	Shedding	Korea	0	Feral	264_Feral	59	124	183	Toxocara cati
265	SP	Helminth	Zoo	Shedding	Spain	1	Feral	265_Feral	22	265	287	Toxocara cati
409	SP	Helminth	Zoo	Shedding	Iraq	0	Owned.NR	409_Owned.NR	19	81	100	Toxocara cati
62	SP	Helminth	Zoo	Shedding	Brazil		Owned.NR	62_Owned.NR	6	43	49	Toxocara cati
269	SP	Helminth	Zoo	Shedding	Iran	1	Feral	269_Feral	3	50	53	Toxocara cati
270	SP	Helminth	Zoo	Shedding	Iran	1	Feral	270_Feral	49	65	114	Toxocara cati
273	SP	Helminth	Zoo	Shedding	United Kingdom	0	Feral	273_Feral	49	43	92	Toxocara cati
225	SP	Helminth	Zoo	Shedding	Croatia	0	Owned.NR	225_Owned.NR	4	60	64	Toxocara cati
74	SP	Helminth	Zoo	Shedding	Brazil	1	Owned.NR	74_Owned.NR	20	352	372	Toxocara cati
75	SP	Helminth	Zoo	Shedding	USA	1	Owned.NR	75_Owned.NR	117	1449	1566	Toxocara cati
76	SP	Helminth	Zoo	Shedding	Brazil	1	Owned.NR	76_Owned.NR	64	123	187	Toxocara cati
77	SP	Helminth	Zoo	Shedding	Brazil	1	Owned.NR	77_Owned.NR	31	272	303	Toxocara cati
78	SP	Helminth	Zoo	Shedding	Brazil	1	Owned.NR	78_Owned.NR	11	491	502	Toxocara cati
214	SP	Helminth	Zoo	Shedding	United Kingdom	0	Owned.NR	214_Owned.NR	9	48	57	Toxocara cati
216	SP	Helminth	Zoo	Shedding	USA	1	Owned.NR	216_Owned.NR	2	127	129	Toxocara cati
32	SP	Helminth	Zoo	Shedding	USA	1	Shelter	32_Shelter	18	85	103	Toxocara cati
414	SP	Helminth	Zoo	Shedding	Canada	1	Owned.NR	414_Owned.NR	1	67	68	Toxocara cati
414	SP	Helminth	Zoo	Shedding	Canada	1	Shelter	414_Shelter	9	76	85	Toxocara cati
415	SP	Helminth	Zoo	Shedding	Iran	1	Owned.NR	415_Owned.NR	0	33	33	Toxocara cati
84	SP	Helminth	Zoo	Shedding	Brazil	1	Shelter	84_Shelter	7	29	36	Toxocara cati
264	SP	Helminth	Zoo	Shedding	Korea	0	Owned.NR	264_Owned.NR	43	181	224	Toxocara cati
87	SP	Helminth	Zoo	Shedding	USA	1	Shelter	87_Shelter	48	68	116	Toxocara cati
45	SP	Helminth	Zoo	Shedding	Chile	1	Owned.NR	45_Owned.NR	23	207	230	Toxocara cati
272	SP	Helminth	Zoo	Shedding	Spain	1	Owned.NR	272_Owned.NR	5	6	11	Toxocara cati
34	SP	Helminth	Zoo	Shedding	Australia	0	Owned.NR	34_Owned.NR	0	43	43	Toxocara cati
34	SP	Helminth	Zoo	Shedding	Australia	0	Shelter	34_Shelter	0	120	120	Toxocara cati
92	SP	Helminth	Zoo	Shedding	Canada	1	Owned.NR	92_Owned.NR	196	2195	2391	Toxocara cati
35	SP	Helminth	Zoo	Shedding	USA	1	Owned.NR	35_Owned.NR	202	2384	2586	Toxocara cati
419	SP	Helminth	Zoo	Shedding	India	0	Owned.NR	419_Owned.NR	19	31	50	Toxocara cati
177	SP	Helminth	Zoo	Shedding	USA	1	Owned.NR	177_Owned.NR	12	54	66	Toxocara cati
297	SP	Helminth	Zoo	Shedding	Netherlands	1	Owned.NR	297_Owned.NR	1	21	22	Toxocara cati
23	SP	Helminth	Zoo	Shedding	Australia	0	Shelter	23_Shelter	24	467	491	Toxocara cati
23	SP	Helminth	Zoo	Shedding	Australia	0	Owned.NR	23_Owned.NR	10	562	572	Toxocara cati
421	SP	Helminth	Zoo	Shedding	Colombia	1	Owned.NR	421_Owned.NR	6	7	13	Toxocara cati
219	SP	Helminth	Zoo	Shedding	USA	1	Owned.NR	219_Owned.NR	2	257	259	Toxocara cati
95	SP	Helminth	Zoo	Shedding	Indonesia	0	Owned.NR	95_Owned.NR	37	23	60	Toxocara cati
95	SP	Helminth	Zoo	Shedding	Indonesia	0	Owned.NR	95_Owned.NR	11	49	60	Toxocara cati
96	SP	Helminth	Zoo	Shedding	Brazil	1	Shelter	96_Shelter	14	114	128	Toxocara cati
124	SP	Helminth	Zoo	Shedding	USA	1	Shelter	124_Shelter	77	37	114	Toxocara cati
124	SP	Helminth	Zoo	Shedding	USA	1	Owned.NR	124_Owned.NR	102	234	336	Toxocara cati
24	SP	Helminth	Zoo	Shedding	Italy	1	Owned.NR	24_Owned.NR	18	63	81	Toxocara cati
99	SP	Helminth	Zoo	Shedding	Italy	1	Shelter	99_Shelter	12	120	132	Toxocara cati
100	SP	Helminth	Zoo	Shedding	Costa Rica	0	Owned.NR	100_Owned.NR	1	8	9	Toxocara cati
222	SP	Helminth	Zoo	Shedding	USA	1	Owned.NR	222_Owned.NR	31	83	114	Toxocara cati
222	SP	Helminth	Zoo	Shedding	USA	1	Shelter	222_Shelter	55	94	149	Toxocara cati
107	SP	Helminth	Zoo	Shedding	Poland	0	Shelter	107_Shelter	19	49	68	Toxocara cati
27	SP	Helminth	Zoo	Shedding	Italy	1	Owned.NR	27_Owned.NR	216	784	1000	Toxocara cati
110	SP	Helminth	Zoo	Shedding	Estonia		Shelter	110_Shelter	106	184	290	Toxocara cati
299	SP	Helminth	Zoo	Shedding	Italy	1	Owned.NR	299_Owned.NR	9	69	78	Toxocara cati
113	SP	Helminth	Zoo	Shedding	India	0	Owned.NR	113_Owned.NR	3	19	22	Toxocara cati
114	SP	Helminth	Zoo	Shedding	United Kingdom	0	Owned.NR	114_Owned.NR	34	97	131	Toxocara cati
115	SP	Helminth	Zoo	Shedding	USA	1	Shelter	115_Shelter	5	71	76	Toxocara cati
116	SP	Helminth	Zoo	Shedding	Italy	1	Owned.NR	116_Owned.NR	9	29	38	Toxocara cati
29	SP	Helminth	Zoo	Shedding	Switzerland	1	Shelter	29_Shelter	18	179	197	Toxocara cati
29	SP	Helminth	Zoo	Shedding	Switzerland	1	Owned.NR	29_Owned.NR	13	286	299	Toxocara cati
386	SP	Helminth	Zoo	Shedding	UK	0	Feral	386_Feral	10	1	11	Toxocara cati
387	SP	Helminth	Zoo	Shedding	Canada	1	Feral	387_Feral	9	43	52	Toxocara cati
409	SP	Helminth	Zoo	Shedding	Iraq	0	Outdoor	409_Outdoor	27	73	100	Toxocara cati
410	SP	Helminth	Zoo	Shedding	Iran	1	Feral	410_Feral	19	76	95	Toxocara cati
413	SP	Helminth	Zoo	Shedding	France	1	Outdoor	413_Outdoor	28	207	235	Toxocara cati
413	SP	Helminth	Zoo	Shedding	France	1	Indoor	413_Indoor	18	233	251	Toxocara cati
415	SP	Helminth	Zoo	Shedding	Iran	1	Feral	415_Feral	62	70	132	Toxocara cati
416	SP	Helminth	Zoo	Shedding	Canada	1	Feral	416_Feral	75	224	299	Toxocara cati
417	SP	Helminth	Zoo	Shedding	Mexico	1	Indoor	417_Indoor	25	96	121	Toxocara cati
417	SP	Helminth	Zoo	Shedding	Mexico	1	Outdoor	417_Outdoor	196	203	399	Toxocara cati
418	SP	Helminth	Zoo	Shedding	Finland	1	Indoor	418_Indoor	4	156	160	Toxocara cati
418	SP	Helminth	Zoo	Shedding	Finland	1	Outdoor	418_Outdoor	19	242	261	Toxocara cati
420	SP	Helminth	Zoo	Shedding	Netherlands	1	Indoor	420_Indoor	6	248	254	Toxocara cati
420	SP	Helminth	Zoo	Shedding	Netherlands	1	Outdoor	420_Outdoor	24	273	297	Toxocara cati
422	SP	Helminth	Zoo	Shedding	Iran	1	Feral	422_Feral	57	51	108	Toxocara cati
423	SP	Helminth	Zoo	Shedding	Iran	1	Feral	423_Feral	44	56	100	Toxocara cati
424	SP	Helminth	Zoo	Shedding	Iran	1	Feral	424_Feral	26	121	147	Toxocara cati
425	SP	Helminth	Zoo	Shedding	Romania	1	Indoor	425_Indoor	2	38	40	Toxocara cati
425	SP	Helminth	Zoo	Shedding	Romania	1	Outdoor	425_Outdoor	53	43	96	Toxocara cati
39	SP	Helminth	Zoo	Shedding	Uruguay	0	Feral	39_Feral	4	0	4	Toxocara cati
94	SP	Helminth	Zoo	Shedding	Nigeria	1	Feral	94_Feral	4	79	83	Toxocara cati
44	SP	Helminth	Zoo	Shedding	Iran	1	Feral	44_Feral	63	77	140	Toxocara cati
68	SP	Helminth	Zoo	Shedding	Brazil	1	Feral	68_Feral	22	29	51	Toxocara cati
89	SP	Helminth	Zoo	Shedding	Argentina	1	Feral	89_Feral	40	167	207	Toxocara cati
90	SP	Helminth	Zoo	Shedding	Malaysia	0	Feral	90_Feral	148	395	543	Toxocara cati
8	SP	Helminth	Zoo	Shedding	Germany	1	Owned.NR	8_Owned.NR	200	2967	3167	Toxocara cati
271	SP	Helminth	Zoo	Shedding	Iran	1	Feral	271_Feral	51	53	104	Toxocara cati
412	SP	Helminth	Zoo	Shedding	Colombia	1	Owned.NR	412_Owned.NR	52	69	121	Toxocara cati
226	SP	Helminth	Zoo	Shedding	Greece	1	Owned.NR	226_Owned.NR	30	108	138	Toxocara cati
226	SP	Helminth	Zoo	Shedding	Greece	1	Shelter	226_Shelter	39	346	385	Toxocara cati
89	SP	Helminth	Zoo	Shedding	Argentina	1	Owned.NR	89_Owned.NR	40	161	201	Toxocara cati
274	SP	Helminth	Zoo	Shedding	Indonesia	0	Owned.NR	274_Owned.NR	65	106	171	Toxocara cati
104	SP	Helminth	Zoo	Shedding	Brazil	1	Owned.NR	104_Owned.NR	2	53	55	Toxocara cati
411	SP	Helminth	Zoo	Shedding	Argentina	1	Feral	411_Feral	6	14	20	Toxocara cati
93	G	Helminth	Zoo	Shedding	Malaysia	0	Owned.NR	93_Owned.NR	12	13	25	Toxocara cati
263	G	Helminth	Zoo	Shedding	Thailand	0	Owned.NR	263_Owned.NR	35	474	509	Toxocara cati
103	G	Helminth	Zoo	Shedding	Brazil	1	Owned.NR	103_Owned.NR	4	233	237	Toxocara cati
80	SP	Helminth	Zoo	Shedding	Serbia	0	Owned.NR	80_Owned.NR	17	90	107	Toxocara cati
72	O	Helminth	Zoo	Shedding	Thailand	0	Feral	72_Feral	5	73	78	Trematode
117	SP	Helminth	Zoo	Shedding	Egypt	0	Feral	117_Feral	2	55	57	Trichinella spiralis
88	G	Helminth	Zoo	Shedding	Spain	1	Feral	88_Feral	2	288	290	Trichuris campanula
82	G	Helminth	Zoo	Shedding	Philippines	1	Owned.NR	82_Owned.NR	2	25	27	Trichuris campanula
101	G	Helminth	Zoo	Shedding	Canada	1	Owned.NR	101_Owned.NR	0	41	41	Trichuris campanula
86	SP	Helminth	NR	Shedding	Brazil	1	Feral	86_Feral	18	19	37	Trichuris campanula
35	SP	Helminth	No	Shedding	USA	1	Owned.NR	35_Owned.NR	2	2584	2586	Trichuris campanula
39	SP	Helminth	No	Shedding	Uruguay	0	Feral	39_Feral	1	3	4	Trichuris campanula
72	G	Helminth	Zoo	Shedding	Thailand	0	Feral	72_Feral	3	75	78	Trichuris campanula
25	G	Helminth	Zoo	Shedding	Italy	1	Feral	25_Feral	4	135	139	Trichuris campanula
40	G	Helminth	Zoo	Shedding	Egypt	0	Feral	40_Feral	1	169	170	Trichuris campanula
66	G	Helminth	Zoo	Shedding	Uruguay	0	Feral	66_Feral	6	16	22	Trichuris campanula
91	G	Helminth	Zoo	Shedding	Brazil	1	Outdoor	91_Outdoor	2	111	113	Trichuris campanula
105	G	Helminth	Zoo	Shedding	Italy	1	Feral	105_Feral	4	135	139	Trichuris campanula
116	G	Helminth	Zoo	Shedding	Italy	1	Outdoor	116_Outdoor	3	26	29	Trichuris campanula
102	G	Helminth	Zoo	Shedding	Brazil	1	Owned.NR	102_Owned.NR	8	199	207	Trichuris campanula
116	G	Helminth	Zoo	Shedding	Italy	1	Owned.NR	116_Owned.NR	0	38	38	Trichuris campanula
599	G	Helminth	Zoo	Shedding	St. Kitts	0	Outdoor	599_Outdoor	3	15	18	Trichuris campanula
599	G	Helminth	Zoo	Shedding	St. Kitts	0	Indoor	599_Indoor	6	17	23	Trichuris campanula
73	G	Helminth	Zoo	Shedding	Portugal	1	Shelter	73_Shelter	0	2	2	Trichuris campanula
73	G	Helminth	Zoo	Shedding	Portugal	1	Owned.NR	73_Owned.NR	0	20	20	Trichuris campanula
37	SP	Helminth	No	Shedding	Spain	1	Feral	37_Feral	1	47	48	Trichuris campanula
80	SP	Helminth	No	Shedding	Serbia	0	Owned.NR	80_Owned.NR	1	106	107	Trichuris campanula
93	SP	Helminth	No	Shedding	Malaysia	0	Owned.NR	93_Owned.NR	3	22	25	Trichuris campanula
12	SP	Helminth	Zoo	Shedding	Cyprus	1	Indoor	12_Indoor	0	48	48	Troglostrongylus brevior
12	SP	Helminth	Zoo	Shedding	Cyprus	1	Outdoor	12_Outdoor	9	128	137	Troglostrongylus brevior
26	SP	Helminth	Zoo	Shedding	Greece	1	Indoor	26_Indoor	2	222	224	Troglostrongylus brevior
26	SP	Helminth	Zoo	Shedding	Greece	1	Outdoor	26_Outdoor	1	925	926	Troglostrongylus brevior
30	SP	Helminth	Zoo	Shedding	Italy	1	Indoor	30_Indoor	3	51	54	Troglostrongylus brevior
30	SP	Helminth	Zoo	Shedding	Italy	1	Outdoor	30_Outdoor	47	767	814	Troglostrongylus brevior
31	SP	Helminth	Zoo	Shedding	Greece	1	Feral	31_Feral	9	141	150	Troglostrongylus brevior
27	SP	Helminth	Zoo	Shedding	Italy	1	Owned.NR	27_Owned.NR	32	968	1000	Troglostrongylus brevior
92	G	Helminth	Zoo	Shedding	Canada	1	Owned.NR	92_Owned.NR	1	2390	2391	Uncinaria stenocephala
31	SP	Helminth	Zoo	Shedding	Greece	1	Feral	31_Feral	2	148	150	Uncinaria stenocephala
98	SP	Helminth	Zoo	Shedding	Australia	0	Feral	98_Feral	2	144	146	Uncinaria stenocephala
193	SP	Helminth	Zoo	Shedding	Iran	1	Feral	193_Feral	2	111	113	Uncinaria stenocephala
