# Supplementary material for: Outdoor roaming of owned cats elevates risk of zoonotic pathogen exposure: A global synthesis
Source: PLoS Pathog. 2026 Apr 20;22(4):e1014160. doi: 10.1371/journal.ppat.1014160 (PMC13128103; doi:10.1371/journal.ppat.1014160)
Supplement: S1 Code — (RMD) [file ppat.1014160.s009.Rmd]

---
title: "Zoonoses in cats"
date: "`r Sys.Date()`"
output: html_document
---

```{r setup, include=FALSE}
## ---- packages ----
suppressPackageStartupMessages({
  library(dplyr)
  library(tidyr)
  library(purrr)
  library(readr)
  library(writexl)
  library(binom)
  library(MCMCglmm)
  library(coda)
})

## ---- global settings ----
DIRS <- list(
  tables  = file.path("outputs", "tables"),
  diag    = file.path("outputs", "diagnostics"),
  traces1 = file.path("outputs", "diagnostics", "traceplots_fixed_onefile"),
  tracesS = file.path("outputs", "diagnostics", "traceplots_fixed_subset"),
  models  = "mcmcglmm_models",
  chains  = "mcmcglmm_models_chains"
)

ensure_dir <- function(x) if (!dir.exists(x)) dir.create(x, recursive = TRUE, showWarnings = FALSE)
walk(DIRS, ensure_dir)

life_levels <- c("Outdoor", "Indoor", "Feral", "Owned.NR", "Shelter", "Unknown")
keep_levels <- c("Indoor", "Outdoor", "Feral")  # for main zoo subset
```

```{r setup_DataLoad-Final, include=FALSE}
catdat <- read_csv("S1Data.csv", show_col_types = FALSE) %>%
  filter(path.type != "Ectoparasite")

catdat <- catdat %>%
  mutate(
    Cat.Pos = as.numeric(Cat.Pos),
    Cat.Neg = as.numeric(Cat.Neg),
    Cat.Tot = as.numeric(Cat.Tot)
  )

catdat_zoo_only <- catdat %>% filter(Zoo == "Zoo")

catdat.zoo.l <- catdat_zoo_only %>%
  filter(Life.Cat %in% keep_levels) %>%
  mutate(
   Life.Cat = relevel(factor(Life.Cat), ref = "Indoor"),
    method.detail2 = relevel(factor(method.detail2), ref = "Molecular")
  )

wilson_ci <- function(x, n, conf = 0.95) {
  if (is.na(n) || n == 0) return(c(NA_real_, NA_real_))
  if (x == 0) return(c(0, 0))
  w <- binom::binom.wilson(x, n, conf.level = conf)
  c(w$lower, w$upper)
}

fmt_prev <- function(prev, lo, hi, n) {
  if (is.na(prev)) return("Insufficient data")
  sprintf("%.2f%% (%.2f–%.2f) [n=%d]", 100*prev, 100*lo, 100*hi, n)
}

```

```{r Table1_Pathogen_Prevalence_Final, echo=FALSE}
table1_prevalence_bytype <- catdat %>%
  filter(!is.na(path.short.g), !is.na(path.type), !is.na(Life.Cat)) %>%
  group_by(path.type, path.short.g, Life.Cat) %>%
  summarise(
    positives = sum(Cat.Pos, na.rm = TRUE),
    tested    = sum(Cat.Tot, na.rm = TRUE),
    prev      = if_else(tested > 0, positives/tested, NA_real_),
    .groups = "drop"
  ) %>%
  mutate(
    ci = map2(positives, tested, wilson_ci),
    ci_lower = map_dbl(ci, 1),
    ci_upper = map_dbl(ci, 2),
    `Prevalence (95% CI)` = pmap_chr(list(prev, ci_lower, ci_upper, tested), \(p, lo, hi, n) fmt_prev(p, lo, hi, n))
  ) %>%
  select(path.type, path.short.g, Life.Cat, `Prevalence (95% CI)`) %>%
  arrange(path.type, path.short.g) %>%
  pivot_wider(names_from = Life.Cat, values_from = `Prevalence (95% CI)`)

writexl::write_xlsx(
  table1_prevalence_bytype,
  path = file.path(DIRS$tables, "Table1_prevalence_by_pathogen_type.xlsx")
)
```

```{r Pooled_Pathogen_Prevalence_Final, echo=FALSE}
summarise_pooled <- function(dat, life_levels) {
  dat %>%
    filter(Life.Cat %in% life_levels) %>%
    group_by(Life.Cat) %>%
    summarise(
      positives  = sum(Cat.Pos, na.rm = TRUE),
      tested     = sum(Cat.Tot, na.rm = TRUE),
      prev       = if_else(tested > 0, positives/tested, NA_real_),
      .groups = "drop"
    ) %>%
    mutate(
      ci = map2(positives, tested, wilson_ci),
      ci_lower = map_dbl(ci, 1),
      ci_upper = map_dbl(ci, 2),
      `Estimate (95% CI)` = pmap_chr(list(prev, ci_lower, ci_upper, tested), \(p, lo, hi, n) fmt_prev(p, lo, hi, n)),
      Life.Cat = factor(Life.Cat, levels = life_levels)
    ) %>%
    arrange(Life.Cat)
}

summarise_mean_across_pathogens <- function(dat, life_levels, B = 2000, seed = 1) {
  path_life <- dat %>%
    filter(Life.Cat %in% life_levels, !is.na(path.short.g)) %>%
    group_by(Life.Cat, path.short.g) %>%
    summarise(
      positives = sum(Cat.Pos, na.rm = TRUE),
      tested    = sum(Cat.Tot, na.rm = TRUE),
      prev      = if_else(tested > 0, positives/tested, NA_real_),
      .groups   = "drop"
    ) %>%
    filter(!is.na(prev))

  set.seed(seed)

  point_est <- path_life %>%
    group_by(Life.Cat) %>%
    summarise(
      n_pathogens = n(),
      mean_unw = mean(prev),
      mean_wtd = if_else(sum(tested) > 0, weighted.mean(prev, tested), NA_real_),
      sum_tested = sum(tested),
      .groups = "drop"
    )

  boot_ci <- path_life %>%
    group_by(Life.Cat) %>%
    summarise(
      boot = list({
        v <- prev; w <- tested
        if (length(v) < 2) return(list(unw=c(NA,NA), wtd=c(NA,NA)))
        idx <- replicate(B, sample.int(length(v), replace = TRUE))
        reps_unw <- colMeans(v[idx], na.rm = TRUE)
        reps_wtd <- apply(idx, 2, \(ii) {
          vv <- v[ii]; ww <- w[ii]
          if (sum(ww, na.rm=TRUE) > 0) weighted.mean(vv, ww, na.rm=TRUE) else NA_real_
        })
        list(
          unw = as.numeric(quantile(reps_unw, c(.025,.975), na.rm=TRUE)),
          wtd = as.numeric(quantile(reps_wtd, c(.025,.975), na.rm=TRUE))
        )
      }),
      .groups = "drop"
    ) %>%
    transmute(
      Life.Cat,
      unw_lo = map_dbl(boot, \(x) x$unw[1]),
      unw_hi = map_dbl(boot, \(x) x$unw[2]),
      wtd_lo = map_dbl(boot, \(x) x$wtd[1]),
      wtd_hi = map_dbl(boot, \(x) x$wtd[2])
    )

  point_est %>%
    left_join(boot_ci, by="Life.Cat") %>%
    mutate(
      `Unweighted mean (95% CI)` = if_else(
        is.na(mean_unw), "Insufficient data",
        sprintf("%.2f%% (%.2f–%.2f) [pathogens=%d]", 100*mean_unw, 100*unw_lo, 100*unw_hi, n_pathogens)
      ),
      `Weighted mean by tested (95% CI)` = if_else(
        is.na(mean_wtd), "Insufficient data",
        sprintf("%.2f%% (%.2f–%.2f) [Σtested=%d; pathogens=%d]", 100*mean_wtd, 100*wtd_lo, 100*wtd_hi, sum_tested, n_pathogens)
      ),
      Life.Cat = factor(Life.Cat, levels = life_levels)
    ) %>%
    arrange(Life.Cat)
}

make_prev_report <- function(dat_all, dat_zoo, life_levels) {
  pooled <- bind_rows(
    summarise_pooled(dat_all, life_levels) %>% transmute(Dataset="All pathogens", Metric="Pooled", Life.Cat, `Estimate (95% CI)`),
    summarise_pooled(dat_zoo, life_levels) %>% transmute(Dataset="Zoonotic only", Metric="Pooled", Life.Cat, `Estimate (95% CI)`)
  )

  means <- bind_rows(
    summarise_mean_across_pathogens(dat_all, life_levels) %>%
      select(Life.Cat, `Unweighted mean (95% CI)`, `Weighted mean by tested (95% CI)`) %>%
      pivot_longer(everything(), names_to="Metric", values_to="Estimate (95% CI)") %>%
      mutate(Dataset="All pathogens"),
    summarise_mean_across_pathogens(dat_zoo, life_levels) %>%
      select(Life.Cat, `Unweighted mean (95% CI)`, `Weighted mean by tested (95% CI)`) %>%
      pivot_longer(everything(), names_to="Metric", values_to="Estimate (95% CI)") %>%
      mutate(Dataset="Zoonotic only")
  )

  report_long <- bind_rows(pooled, means) %>%
    mutate(Life.Cat = factor(Life.Cat, levels = life_levels)) %>%
    arrange(Dataset, Metric, Life.Cat)

  report_wide <- report_long %>%
    pivot_wider(names_from = Life.Cat, values_from = `Estimate (95% CI)`)

  writexl::write_xlsx(
    list(LONG = report_long, WIDE = report_wide),
    path = file.path(DIRS$tables, "Prevalence_summary_ALL_vs_ZOO_pooled_unweighted_weighted.xlsx")
  )

  list(long=report_long, wide=report_wide)
}

```

```{r mcmcGLMM_Prior_Final, echo=FALSE}
make_prior <- function(n_random, V = 1, nu = 0.02) {
  list(
    G = setNames(replicate(n_random, list(V = V, nu = nu), simplify = FALSE),
                 paste0("G", seq_len(n_random))),
    R = list(V = V, nu = nu)
  )
}

prior2 <- make_prior(2)
prior3 <- make_prior(3)
prior4 <- make_prior(4)

prior_weak <- make_prior(4, V=1,   nu=0.02)
prior_mod  <- make_prior(4, V=1,   nu=1)
prior_wide <- make_prior(4, V=0.5, nu=0.5)
```

``` {r mcmcGLMM_All_Models}
# ============================================================
# Submission analysis code: All pathogens and individual 
# One data prep, one chain runner
# ============================================================

suppressPackageStartupMessages({
  library(MCMCglmm)
  library(dplyr)
  library(coda)
})

SAVE_DIR <- "mcmcglmm_models_Jan6"
dir.create(SAVE_DIR, recursive = TRUE, showWarnings = FALSE)


# ----------------------------
# 1) Build analysis dataset 
# ----------------------------
catdat.zoo.l <- catdat.zoo.l %>%
  mutate(
    # make counts safe (does nothing if already numeric/integer)
    Cat.Pos = as.numeric(Cat.Pos),
    Cat.Neg = as.numeric(Cat.Neg),
    Cat.Tot = as.numeric(Cat.Tot),
    
 # enforce baselines 
    Life.Cat = relevel(factor(Life.Cat), ref = "Indoor"),
    method.detail2 = relevel(factor(method.detail2), ref = "Molecular"),
    
  # enforce random effect IDs as factors
    Reference = factor(Ref.ID),
    country = factor(country),
    path.short.g  = factor(path.short.g)
  ) %>%
  filter(is.finite(Cat.Pos), is.finite(Cat.Neg), Cat.Pos >= 0, Cat.Neg >= 0) %>%
  as.data.frame()

stopifnot(all(is.finite(catdat.zoo.l$Cat.Pos)),
          all(is.finite(catdat.zoo.l$Cat.Neg)))
# ----------------------------
# 2) One chain runner 
# ----------------------------
run_chains_mcmcglmm <- function(fit_fun,
                                model_id,
                                seeds = c(101, 202, 303),
                                save_dir = SAVE_DIR,
                                save_models = TRUE,
                                save_combined = TRUE) {
  dir.create(save_dir, recursive = TRUE, showWarnings = FALSE)
  
  chains <- vector("list", length(seeds))
  names(chains) <- paste0(model_id, "_c", seq_along(seeds))
  
  for (i in seq_along(seeds)) {
    set.seed(seeds[i])
    m <- fit_fun()
    
    # stamp identifiers
    m$Model_ID  <- model_id
    m$Chain_ID  <- paste0("c", i)
    m$Seed_used <- seeds[i]
    
    chains[[i]] <- m
    
    if (isTRUE(save_models)) {
      saveRDS(m, file = file.path(save_dir, paste0(model_id, "_c", i, ".rds")))
    }
  }
 
 # Save the full list of chains too (one file per model)
  if (isTRUE(save_combined)) {
    saveRDS(chains, file = file.path(save_dir, paste0(model_id, "_chains.rds")))
  }

  chains
}
 
# ----------------------------
# 3) Priors
# ----------------------------
# All-pathogens has 3 random terms: Reference, country, path.short.g
prior3 <- list(
  R = list(V = 1, nu = 0.002),
  G = list(
    G1 = list(V = 1, nu = 0.002),  # Reference
    G2 = list(V = 1, nu = 0.002),  # country
    G3 = list(V = 1, nu = 0.002)   # path.short.g
  )
)

# Two random terms: Reference, country
prior2 <- list(
  R = list(V = 1, nu = 0.002),
  G = list(
    G1 = list(V = 1, nu = 0.002),  # Reference
    G2 = list(V = 1, nu = 0.002)   # country
  )
)

# ----------------------------
# 4) Fit: ALL pathogens model
# ----------------------------
fit_all_zoo_path_effects_m_r3 <- function() {
  MCMCglmm(
    cbind(Cat.Pos, Cat.Neg) ~ Life.Cat + method.detail2,
    random = ~ Reference + country + path.short.g,
    family = "multinomial2",
    prior = prior3,
    data = catdat.zoo.l,
    thin = 100,
    burnin = 100000,
    nitt = 400000,
    pr = TRUE,
    verbose = FALSE
  )
}

all_path_chains <- run_chains_mcmcglmm(
  fit_fun = fit_all_zoo_path_effects_m_r3,
  model_id = "all.zoo.path.effects.m.r3",
  seeds = c(101, 202, 303),
  save_dir = SAVE_DIR,
  save_models = TRUE,
  save_combined = TRUE   # <- make sure your runner supports this
)
summary(all_path_chains[[1]])

# ----------------------------
# 5) Fit: TOXOPLASMA model
# ----------------------------
toxo_dat <- subset(catdat.zoo.l, path.short.g == "Toxoplasma")
stopifnot(nrow(toxo_dat) > 0)

fit_toxo_all_m_r2 <- function() {
  MCMCglmm(
    cbind(Cat.Pos, Cat.Neg) ~ Life.Cat + method.detail2,
    random = ~ Reference + country,
    family = "multinomial2",
    prior = prior2,
    data = toxo_dat,
    thin = 100,
    burnin = 100000,
    nitt = 400000,
    pr = TRUE,
    verbose = FALSE
  )
}

toxo_all_m_r2_chains <- run_chains_mcmcglmm(
  fit_fun = fit_toxo_all_m_r2,
  model_id = "toxo.all.m.r2",
  seeds = c(101, 202, 303),
  save_dir = SAVE_DIR,
  save_models = TRUE,
  save_combined = TRUE
)

summary(toxo_all_m_r2_chains[[1]])

# ----------------------------
# 6) Fit: LEPTOSPIRA model
# ----------------------------
lepto_dat <- subset(catdat.zoo.l, path.short.g == "Leptospira") 
stopifnot(nrow(lepto_dat) > 0)

fit_lepto_all_m_r2 <- function() {
  MCMCglmm(
    cbind(Cat.Pos, Cat.Neg) ~ Life.Cat + method.detail2,
    random = ~ Reference + country,
    family = "multinomial2",
    prior = prior2,
    data = lepto_dat,
    thin = 100,
    burnin = 100000,
    nitt = 400000,
    pr = TRUE,
    verbose = FALSE
  )
}

lepto_all_m_r2_chains <- run_chains_mcmcglmm(
  fit_fun = fit_lepto_all_m_r2,
  model_id = "Lepto.all.m.r2",
  seeds = c(101, 202, 303),
  save_dir = SAVE_DIR,
  save_models = TRUE,
  save_combined = TRUE
)
summary(lepto_all_m_r2_chains[[1]])

# ----------------------------
#7) Fit: BARTONELLA model
# ----------------------------
bart_dat <- subset(catdat.zoo.l, path.short.g == "Bartonella") 
stopifnot(nrow(bart_dat) > 0)

fit_bart_all_m_r2 <- function() {
  MCMCglmm(
    cbind(Cat.Pos, Cat.Neg) ~ Life.Cat + method.detail2,
    random = ~ Reference + country,
    family = "multinomial2",
    prior = prior2,
    data = bart_dat,
    thin = 100,
    burnin = 100000,
    nitt = 400000,
    pr = TRUE,
    verbose = FALSE
  )
}

bart_all_m_r2_chains <- run_chains_mcmcglmm(
  fit_fun = fit_bart_all_m_r2,
  model_id = "bart.all.m.r2",
  seeds = c(101, 202, 303),
  save_dir = SAVE_DIR,
  save_models = TRUE,
  save_combined = TRUE
)
summary(bart_all_m_r2_chains[[1]])


# ----------------------------
#7) Fit: T.CATI model
# ----------------------------
tcati_dat <- subset(catdat.zoo.l, path.short.g == "Toxocara") 
stopifnot(nrow(tcati_dat) > 0)

fit_tcati_r3 <- function() {
  MCMCglmm(
    cbind(Cat.Pos, Cat.Neg) ~ Life.Cat,
    random = ~ Reference + country + method.detail2,
    family = "multinomial2",
    prior = prior3,
    data = tcati_dat,
    thin = 100,
    burnin = 100000,
    nitt = 400000,
    pr = TRUE,
    verbose = FALSE
  )
}

tcati_r3_chains <- run_chains_mcmcglmm(
  fit_fun = fit_tcati_r3 ,
  model_id = "tcati.r3 ",
  seeds = c(101, 202, 303),
  save_dir = SAVE_DIR,
  save_models = TRUE,
  save_combined = TRUE
)
summary(tcati_r3_chains[[1]])

# ----------------------------
#8) Fit: GIARDIA model
# ----------------------------
giardia_dat <- subset(catdat.zoo.l, path.short.g == "Giardia") 
stopifnot(nrow(giardia_dat) > 0)

fit_giardia_r3 <- function() {
  MCMCglmm(
    cbind(Cat.Pos, Cat.Neg) ~ Life.Cat,
    random = ~ Reference + country + method.detail2,
    family = "multinomial2",
    prior = prior3,
    data = giardia_dat,
    thin = 100,
    burnin = 100000,
    nitt = 400000,
    pr = TRUE,
    verbose = FALSE
  )
}

giardia_r3_chains <- run_chains_mcmcglmm(
  fit_fun = fit_giardia_r3 ,
  model_id = "giardia.r3",
  seeds = c(101, 202, 303),
  save_dir = SAVE_DIR,
  save_models = TRUE,
  save_combined = TRUE
)
summary(giardia_r3_chains[[1]])

# ----------------------------
#9) Fit: CRYPTOSPORIDIUM model
# ----------------------------
crypto_dat <- subset(catdat.zoo.l, path.short.g == "Cryptosporidium") 
stopifnot(nrow(crypto_dat) > 0)

fit_crypto_r3 <- function() {
  MCMCglmm(
    cbind(Cat.Pos, Cat.Neg) ~ Life.Cat,
    random = ~ Reference + country + method.detail2,
    family = "multinomial2",
    prior = prior3,
    data = crypto_dat,
    thin = 100,
    burnin = 100000,
    nitt = 400000,
    pr = TRUE,
    verbose = FALSE
  )
}

crypto_r3_chains <- run_chains_mcmcglmm(
  fit_fun = fit_crypto_r3 ,
  model_id = "crypto.r3 ",
  seeds = c(101, 202, 303),
  save_dir = SAVE_DIR,
  save_models = TRUE,
  save_combined = TRUE
)
summary(crypto_r3_chains[[1]])

# ----------------------------
# 10 ) Fit: ANCYCLOSTOMA model
# ----------------------------
ancycl_dat <- subset(catdat.zoo.l, path.short.g == "Ancylostoma") 
stopifnot(nrow(ancycl_dat) > 0)

fit_ancycl_r2 <- function() {
  MCMCglmm(
    cbind(Cat.Pos, Cat.Neg) ~ Life.Cat,
    random = ~ Reference + country,
    family = "multinomial2",
    prior = prior2,
    data = ancycl_dat,
    thin = 100,
    burnin = 100000,
    nitt = 400000,
    pr = TRUE,
    verbose = FALSE
  )
}

ancycl_r2_chains <- run_chains_mcmcglmm(
  fit_fun = fit_ancycl_r2 ,
  model_id = "ancycl.r2",
  seeds = c(101, 202, 303),
  save_dir = SAVE_DIR,
  save_models = TRUE,
  save_combined = TRUE
)
summary(ancycl_r2_chains[[1]])

```

```{r Convergence_All_Models_Final, message=TRUE, warning=TRUE}
# ============================================================
# Convergence table + BY-PARAMETER diagnostics + traceplots
# Fixed-effect subset: (Intercept) + Life.Cat* + method.detail2*
# Adds an explicit NA row when method.detail2 is absent in Sol for a model.
# Saves:
#   1) Model-level summary (worst-case across params)
#   2) Parameter-level table (one row per parameter; includes "method.detail2 (absent in Sol)" if missing)
#   3) Traceplots PDFs for the subset
# ============================================================

suppressPackageStartupMessages({
  library(MCMCglmm)
  library(coda)
  library(dplyr)
  library(tibble)
  library(writexl)
})

SAVE_DIR <- "mcmcglmm_models_Jan6"

model_ids <- unique(trimws(c(
  "all.zoo.path.effects.m.r3",
  "toxo.all.m.r2",
  "lepto.all.m.r2",
  "bart.all.m.r2",
  "ancycl.r2",
  "giardia.r3",
  "crypto.r3",
  "tcati.r3"
)))

# ============================================================
# 1) Load model chain lists (skip missing)
# ============================================================
chain_files <- file.path(SAVE_DIR, paste0(model_ids, "_chains.rds"))
have <- file.exists(chain_files)

if (any(!have)) {
  message("Skipping missing *_chains.rds files:\n  ",
          paste(model_ids[!have], collapse = "\n  "))
}

model_ids_ok <- model_ids[have]

models <- setNames(
  lapply(model_ids_ok, \(id) readRDS(file.path(SAVE_DIR, paste0(id, "_chains.rds")))),
  model_ids_ok
)

sapply(models, length)  # sanity check: should be 3 for each

# ============================================================
# 2) Helpers
# ============================================================

# Build mcmc.list for selected Sol params
make_sol_mcmclist <- function(chains, params) {
  mcmc.list(lapply(chains, function(m) {
    # defensively trim column names
    colnames(m$Sol) <- trimws(colnames(m$Sol))
    as.mcmc(m$Sol[, params, drop = FALSE])
  }))
}

# Return: by-parameter diagnostics + model-level summary + mcmc.list for plotting
diagnose_sol_fixed_subset <- function(
  chains,
  model_id,
  # robust match: method.detail2 / method_detail2 / method.detail.2 etc.
  keep_regex = "^(\\(Intercept\\)$|Life\\.Cat|method(\\.|_)?detail(\\.|_)?2)"
) {
  # Get common Sol names across chains
  sol_names_list <- lapply(chains, function(m) trimws(colnames(m$Sol)))
  common_names   <- Reduce(intersect, sol_names_list)

  params <- common_names[grepl(keep_regex, common_names)]
  params <- params[nzchar(params)]

  if (length(params) == 0) {
    stop("No matching fixed-effect (Sol) parameters found for model '", model_id, "'.")
  }

  sol_ml <- make_sol_mcmclist(chains, params)

  # Gelman-Rubin per parameter
  psrf <- gelman.diag(sol_ml, autoburnin = FALSE, multivariate = FALSE)$psrf
  # ESS per parameter
  ess  <- effectiveSize(sol_ml)

  # Geweke per parameter: max abs Z across chains for each parameter
  z_by_chain <- lapply(sol_ml, function(one_chain) geweke.diag(one_chain)$z)
  z_mat <- do.call(rbind, z_by_chain)  # chains x params
  geweke_max_abs <- apply(abs(z_mat), 2, max, na.rm = TRUE)

  param_tbl <- tibble(
    Model_ID        = model_id,
    Parameter       = rownames(psrf),
    Rhat            = as.numeric(psrf[, "Point est."]),
    Rhat_upper      = as.numeric(psrf[, "Upper C.I."]),
    ESS             = as.numeric(ess[rownames(psrf)]),
    Geweke_absZ_max = as.numeric(geweke_max_abs[rownames(psrf)])
  )

  # ---- Explicitly add a row when method.detail2 terms are absent ----
  has_method <- any(grepl("^method(\\.|_)?detail(\\.|_)?2", param_tbl$Parameter))
  if (!has_method) {
    message("NOTE: ", model_id,
            " has no method.detail2 coefficients in Sol (often due to only 1 method level after subsetting).")

    param_tbl <- bind_rows(
      param_tbl,
      tibble(
        Model_ID        = model_id,
        Parameter       = "method.detail2 (absent in Sol)",
        Rhat            = NA_real_,
        Rhat_upper      = NA_real_,
        ESS             = NA_real_,
        Geweke_absZ_max = NA_real_
      )
    )
  }

  n_method_params <- sum(grepl("^method(\\.|_)?detail(\\.|_)?2", param_tbl$Parameter))

  # Model-level summary across *available numeric* params
  summary_row <- param_tbl %>%
    filter(Parameter != "method.detail2 (absent in Sol)") %>%
    summarise(
      Model_ID = first(Model_ID),
      n_chains = length(chains),
      n_params_checked = n(),
      n_method_params = n_method_params,
      Sol_Rhat = max(Rhat, na.rm = TRUE),
      Sol_Rhat_upper = max(Rhat_upper, na.rm = TRUE),
      Sol_ESS = min(ESS, na.rm = TRUE),
      Geweke_absZ_max = max(Geweke_absZ_max, na.rm = TRUE),
      .groups = "drop"
    )

  list(summary = summary_row, by_param = param_tbl, sol_mcmclist = sol_ml)
}

save_traceplots_sol_subset <- function(sol_mcmclist, model_id,
                                       out_dir = file.path(SAVE_DIR, "diagnostics", "traceplots"),
                                       width = 10, height = 7) {
  stopifnot(inherits(sol_mcmclist, "mcmc.list"))
  dir.create(out_dir, recursive = TRUE, showWarnings = FALSE)

  file_safe_id <- gsub("[^A-Za-z0-9._-]+", "_", model_id)
  out_file <- file.path(out_dir, paste0(file_safe_id, "_Sol_traceplots.pdf"))

  pdf(out_file, width = width, height = height)
  on.exit(dev.off(), add = TRUE)

  pnames <- colnames(sol_mcmclist[[1]])
  pnames <- pnames[nzchar(pnames)]
  if (length(pnames) == 0) return(invisible(out_file))

  for (p in pnames) {
    traceplot(sol_mcmclist[, p, drop = FALSE],
              main = paste0(model_id, " — ", p))
  }

  message("Saved traceplots: ", out_file)
  invisible(out_file)
}

# ============================================================
# 3) Run diagnostics for all models + save outputs
# ============================================================
out_diag_dir  <- file.path(SAVE_DIR, "diagnostics")
out_trace_dir <- file.path(out_diag_dir, "traceplots")
dir.create(out_trace_dir, recursive = TRUE, showWarnings = FALSE)

summary_rows <- list()
param_rows   <- list()

for (id in names(models)) {
  message("Diagnosing: ", id)

  res <- tryCatch(
    diagnose_sol_fixed_subset(chains = models[[id]], model_id = id),
    error = function(e) {
      message("FAILED: ", id, " — ", conditionMessage(e))
      NULL
    }
  )

  if (!is.null(res)) {
    summary_rows[[id]] <- res$summary
    param_rows[[id]]   <- res$by_param
    save_traceplots_sol_subset(res$sol_mcmclist, model_id = id, out_dir = out_trace_dir)
  }
}

conv_summary  <- bind_rows(summary_rows)
conv_by_param <- bind_rows(param_rows)

# Order parameters nicely within model
conv_by_param <- conv_by_param %>%
  mutate(
    ParamGroup = case_when(
      Parameter == "(Intercept)" ~ "0_Intercept",
      grepl("^Life\\.Cat", Parameter) ~ "1_Life",
      grepl("^method(\\.|_)?detail(\\.|_)?2", Parameter) ~ "2_Method",
      Parameter == "method.detail2 (absent in Sol)" ~ "2_Method",
      TRUE ~ "9_Other"
    )
  ) %>%
  arrange(Model_ID, ParamGroup, Parameter) %>%
  dplyr::select(-ParamGroup)

# Rounded version for printing / supplement tables
conv_by_param_fmt <- conv_by_param %>%
  mutate(
    Rhat = round(Rhat, 3),
    Rhat_upper = round(Rhat_upper, 3),
    ESS = round(ESS, 0),
    Geweke_absZ_max = round(Geweke_absZ_max, 2)
  )

# Print tables in knitted output
conv_summary
conv_by_param_fmt

# Save tables
dir.create(out_diag_dir, recursive = TRUE, showWarnings = FALSE)

write_xlsx(
  list(
    Summary = conv_summary,
    By_Parameter = conv_by_param_fmt
  ),
  path = file.path(out_diag_dir, "Convergence_fixed_subset_ALL.xlsx")
)

write.csv(conv_summary,
          file.path(out_diag_dir, "Convergence_fixed_subset_summary.csv"),
          row.names = FALSE)

write.csv(conv_by_param,
          file.path(out_diag_dir, "Convergence_fixed_by_parameter.csv"),
          row.names = FALSE)

message("Saved combined workbook: ", file.path(out_diag_dir, "Convergence_fixed_subset_ALL.xlsx"))
message("Saved traceplots folder: ", out_trace_dir)
```

```{r All_Models_Coefficients, message=TRUE, warning=TRUE}
library(dplyr)
library(coda)

extract_fixed_effects <- function(chains,
                                  probs = c(0.025, 0.975)) {
  # combine chains
  mcmc_list <- as.mcmc.list(lapply(chains, function(m) m$Sol))
  combined  <- do.call(rbind, mcmc_list)
  
  summ <- t(apply(combined, 2, function(x) {
    c(
      post_mean = mean(x),
      lower     = quantile(x, probs[1]),
      upper     = quantile(x, probs[2])
    )
  }))
  
  out <- as.data.frame(summ)
  out$Parameter <- rownames(out)
  out$Model_ID  <- unique(sapply(chains, `[[`, "Model_ID"))
  
  rownames(out) <- NULL
  out
}

all_model_results <- bind_rows(
  extract_fixed_effects(all_path_chains),
  extract_fixed_effects(toxo_all_m_r2_chains),
  extract_fixed_effects(lepto_all_m_r2_chains),
  extract_fixed_effects(bart_all_m_r2_chains),
  extract_fixed_effects(tcati_r3_chains),
  extract_fixed_effects(giardia_r3_chains),
  extract_fixed_effects(crypto_r3_chains),
  extract_fixed_effects(ancycl_r2_chains)
)

all_model_results <- all_model_results %>%
  mutate(Model_ID = trimws(Model_ID))

library(writexl)

write_xlsx(
  all_model_results,
  path = file.path(SAVE_DIR, "posterior_means_CI_all_models.xlsx")
)
```


```{r OddsRatios_All_Models_Final, message=TRUE, warning=TRUE}
# ============================================================
# FULL PIPELINE: Load chains -> compute ORs -> build figure data
# -> (exclude Ancylostoma) -> map Model_ID to Pathogen -> plot 3x2 log figure
# ============================================================

suppressPackageStartupMessages({
  library(MCMCglmm)
  library(coda)
  library(dplyr)
  library(tibble)
  library(purrr)
  library(stringr)
  library(writexl)
  library(ggplot2)
  library(cowplot)
})

SAVE_DIR <- "mcmcglmm_models_Jan6"

model_ids <- unique(trimws(c(
  "all.zoo.path.effects.m.r3",
  "toxo.all.m.r2",
  "lepto.all.m.r2",
  "bart.all.m.r2",
  "ancycl.r2",
  "giardia.r3",
  "crypto.r3",
  "tcati.r3"
)))

# -----------------------------
# 1) Load chain lists (skip missing)
# -----------------------------
chain_files <- file.path(SAVE_DIR, paste0(model_ids, "_chains.rds"))
have <- file.exists(chain_files)

if (any(!have)) {
  message("Skipping missing *_chains.rds files:\n  ",
          paste(model_ids[!have], collapse = "\n  "))
}

model_ids_ok <- model_ids[have]

# Use function(...) for compatibility with older R (no \(x) syntax)
models <- setNames(
  lapply(model_ids_ok, function(id) readRDS(file.path(SAVE_DIR, paste0(id, "_chains.rds")))),
  model_ids_ok
)

# -----------------------------
# 2) Helpers
# -----------------------------

# Combine Sol across chains (row-bind), after ensuring same columns
combine_sol <- function(chains) {
  stopifnot(length(chains) >= 1)
  sol_names_list <- lapply(chains, function(m) trimws(colnames(m$Sol)))
  common <- Reduce(intersect, sol_names_list)
  if (length(common) == 0) stop("No common Sol columns across chains.")
  
  sols <- lapply(chains, function(m) {
    colnames(m$Sol) <- trimws(colnames(m$Sol))
    m$Sol[, common, drop = FALSE]
  })
  do.call(rbind, sols)
}

# Extract ORs for a factor-like prefix (e.g., "Life.Cat" or "method.detail2")
extract_or_for_prefix <- function(sol_mat,
                                  model_id,
                                  prefix = "Life.Cat",
                                  baseline_label = "Indoor",
                                  do_pairwise = TRUE) {
  
  coef_names <- colnames(sol_mat)
  cols <- coef_names[grepl(paste0("^", prefix), coef_names) & !grepl(":", coef_names)]
  
  if (length(cols) == 0) {
    return(tibble(
      Model_ID = model_id,
      Term = prefix,
      Comparison = paste0(prefix, " (absent in Sol)"),
      OR = NA_real_, lower = NA_real_, upper = NA_real_,
      n_draws = nrow(sol_mat)
    ))
  }
  
  post <- sol_mat[, cols, drop = FALSE]
  
  # 1) Each level vs baseline (reference)
  out <- map_dfr(colnames(post), function(lvl) {
    OR_samples <- exp(post[, lvl])
    CI <- HPDinterval(mcmc(OR_samples), prob = 0.95)
    
    tibble(
      Model_ID = model_id,
      Term = prefix,
      Comparison = paste0(lvl, " vs ", prefix, baseline_label),
      OR = mean(OR_samples),
      lower = CI[1],
      upper = CI[2],
      n_draws = length(OR_samples)
    )
  })
  
  # 2) Pairwise among non-baseline levels (one direction only; consistent figures)
  if (do_pairwise && ncol(post) > 1) {
    pairs <- combn(colnames(post), 2, simplify = FALSE)
    
    out2 <- map_dfr(pairs, function(pair) {
      lvl1 <- pair[1]
      lvl2 <- pair[2]
      diff <- post[, lvl1] - post[, lvl2]
      OR_samples <- exp(diff)
      CI <- HPDinterval(mcmc(OR_samples), prob = 0.95)
      
      tibble(
        Model_ID = model_id,
        Term = prefix,
        Comparison = paste0(lvl1, " vs ", lvl2),
        OR = mean(OR_samples),
        lower = CI[1],
        upper = CI[2],
        n_draws = length(OR_samples)
      )
    })
    
    out <- bind_rows(out, out2)
  }
  
  out
}

# -----------------------------
# 3) Run for all models
# -----------------------------
or_rows <- list()

for (id in names(models)) {
  message("ORs for: ", id)
  
  res <- tryCatch({
    sol <- combine_sol(models[[id]])
    
    life_tbl <- extract_or_for_prefix(
      sol_mat = sol,
      model_id = id,
      prefix = "Life.Cat",
      baseline_label = "Indoor",
      do_pairwise = TRUE
    )
    
    method_tbl <- extract_or_for_prefix(
      sol_mat = sol,
      model_id = id,
      prefix = "method.detail2",
      baseline_label = "REF",
      do_pairwise = TRUE
    )
    
    bind_rows(life_tbl, method_tbl)
  }, error = function(e) {
    message("FAILED: ", id, " — ", conditionMessage(e))
    tibble(
      Model_ID = id, Term = NA_character_,
      Comparison = NA_character_,
      OR = NA_real_, lower = NA_real_, upper = NA_real_,
      n_draws = NA_real_
    )
  })
  
  or_rows[[id]] <- res
}

or_all <- bind_rows(or_rows) %>%
  mutate(
    OR = round(OR, 3),
    lower = round(lower, 3),
    upper = round(upper, 3)
  )

# -----------------------------
# 3.5) Keep only the two Life.Cat contrasts needed for plotting
# -----------------------------
or_life2 <- or_all %>%
  filter(Term == "Life.Cat") %>%
  mutate(
    Model_ID = trimws(as.character(Model_ID)),
    Comparison = str_squish(as.character(Comparison))
  ) %>%
  filter(Comparison %in% c(
    "Life.CatOutdoor vs Life.CatIndoor",
    "Life.CatFeral vs Life.CatOutdoor"
  )) %>%
  mutate(
    Comparison = factor(
      Comparison,
      levels = c("Life.CatOutdoor vs Life.CatIndoor",
                 "Life.CatFeral vs Life.CatOutdoor")
    )
  ) %>%
  arrange(Model_ID, Comparison)

# ---- EXCLUDE ANCYLOSTOMA FROM FIGURES (kept in or_all tables) ----
or_life2 <- or_life2 %>%
  filter(Model_ID != "ancycl.r2")

# -----------------------------
# 3.6) Map Model_ID → Pathogen (for figures)
# -----------------------------
model_to_pathogen <- c(
  "all.zoo.path.effects.m.r3" = "All pathogens",
  "bart.all.m.r2"             = "Bartonella",
  "crypto.r3"                 = "Cryptosporidium",
  "giardia.r3"                = "Giardia",
  "lepto.all.m.r2"            = "Leptospira",
  "tcati.r3"                  = "Toxocara cati",
  "toxo.all.m.r2"             = "Toxoplasma gondii"
)

or_life2 <- or_life2 %>%
  mutate(Pathogen = unname(model_to_pathogen[Model_ID]))

if (any(is.na(or_life2$Pathogen))) {
  stop("Missing Pathogen mapping for Model_ID(s): ",
       paste(unique(or_life2$Model_ID[is.na(or_life2$Pathogen)]), collapse = ", "))
}

# -----------------------------
# 4) Save outputs (tables)
# -----------------------------
out_dir <- file.path(SAVE_DIR, "diagnostics")
dir.create(out_dir, recursive = TRUE, showWarnings = FALSE)

write_xlsx(
  list(OddsRatios = or_all),
  path = file.path(out_dir, "OddsRatios_ALL_models.xlsx")
)

write.csv(or_all,
          file.path(out_dir, "OddsRatios_ALL_models.csv"),
          row.names = FALSE)

message("Saved: ", file.path(out_dir, "OddsRatios_ALL_models.xlsx"))
message("Saved: ", file.path(out_dir, "OddsRatios_ALL_models.csv"))


```

```{r OddsRatios_Figure, message=TRUE, warning=TRUE}

library(dplyr)
library(ggplot2)

pathogen_titles <- c(
  "All pathogens"     = "All~pathogens",
  "Bartonella"        = "Bartonella",
  "Cryptosporidium"   = "Cryptosporidium",
  "Giardia"           = "Giardia",
  "Leptospira"        = "Leptospira",
  "Toxocara cati"     = "italic('Toxocara cati')",
  "Toxoplasma gondii" = "italic('Toxoplasma gondii')"
)

GLOBAL_X_LIMS   <- c(0.05, 8)
GLOBAL_X_BREAKS <- c(0.5, 1, 2, 4, 8)

pathogens <- c(
  "All pathogens",
  "Bartonella",
  "Cryptosporidium",
  "Giardia",
  "Leptospira",
  "Toxocara cati",
  "Toxoplasma gondii"
)

d <- or_life2 %>%
  filter(Pathogen %in% pathogens) %>%
  mutate(
    Comparison = gsub("Life\\.Cat", "", as.character(Comparison)),
    Comparison = factor(Comparison, levels = c("Outdoor vs Indoor", "Feral vs Outdoor")),
    Pathogen   = factor(Pathogen, levels = pathogens),
    Pathogen_lab = pathogen_titles[as.character(Pathogen)]
  )

bad <- d %>% filter(
  !is.finite(OR) | !is.finite(lower) | !is.finite(upper) |
    OR <= 0 | lower <= 0 | upper <= 0
)
if (nrow(bad) > 0) {
  stop("Nonpositive/NA OR/lower/upper for log scale in: ",
       paste(unique(as.character(bad$Pathogen)), collapse = ", "))
}

p_two_rows <- ggplot(d, aes(x = OR, y = Comparison)) +
  geom_vline(xintercept = 1, linetype = "dashed", linewidth = 0.4, colour = "red") +
  geom_errorbarh(aes(xmin = lower, xmax = upper),
                 height = 0.15, linewidth = 0.6, colour = "grey40") +
  geom_point(size = 3) +
  scale_x_log10(
    breaks = GLOBAL_X_BREAKS,
    labels = GLOBAL_X_BREAKS,
    expand = expansion(mult = c(0.02, 0.02))
  ) +
  coord_cartesian(xlim = GLOBAL_X_LIMS) +
  facet_wrap(~ Pathogen_lab, nrow = 2, labeller = label_parsed) +
  labs(x = "Odds Ratio (log scale)", y = NULL) +
  theme_bw(base_size = 14, base_family = "Times New Roman") +
  theme(
    panel.grid.minor = element_blank(),
    panel.grid.major.y = element_blank(),
    strip.background = element_blank(),
    strip.text = element_text(size = 12, face = "bold"),
    axis.text.y = element_text(size = 11),
    axis.text.x = element_text(size = 10),
    panel.spacing = unit(0.8, "lines")
  )

p_two_rows

ggsave("Figure2_OR_log_2rows.jpg", p_two_rows,
       width = 12, height = 6.2, units = "in", dpi = 600)

ggsave("Figure2_OR_log_2rows.tiff", p_two_rows,
       width = 12, height = 6.2, units = "in", dpi = 600, compression = "lzw")

```

```{r Binning_Year_all_zoo_Models, message=TRUE, warning=TRUE}
# Filter by year range 
catdat.zoo.l.2000 <- subset(catdat.zoo.l, YearExtracted >= 2000) #1064
catdat.zoo.l.2010 <- subset(catdat.zoo.l, YearExtracted >= 2010) #874

# Check the number of rows after filtering
cat("Filtered dataset includes", nrow(catdat.zoo.l.2000), "rows\n") #1066
cat("Filtered dataset includes", nrow(catdat.zoo.l.2010), "rows\n") #876

all.zoo.path.effects.m.r3.2000 <- MCMCglmm(cbind(Cat.Pos, Cat.Neg)  ~ Life.Cat + method.detail2,
                                      random = ~ Reference + country + path.short.g,
                                      family = "multinomial2", 
                                      prior = prior3, 
                                      data = catdat.zoo.l.2000, #Updated Dec 8
                                      thin = 100, burnin = 100000, nitt = 400000, pr=TRUE)
save(all.zoo.path.effects.m.r3.2000,file="mcmcglmm_models/all.zoo.path.effects.m.r3.2000")
summary(all.zoo.path.effects.m.r3.2000) # 

all.zoo.path.effects.m.r3.2010 <- MCMCglmm(cbind(Cat.Pos, Cat.Neg)  ~ Life.Cat + method.detail2,
                                           random = ~ Reference + country + path.short.g,
                                           family = "multinomial2", 
                                           prior = prior3, 
                                           data = catdat.zoo.l.2010, #Updated Dec 8
                                           thin = 100, burnin = 100000, nitt = 400000, pr=TRUE)
save(all.zoo.path.effects.m.r3.2010,file="mcmcglmm_models/all.zoo.path.effects.m.r3.2010")
summary(all.zoo.path.effects.m.r3.2010) 

## ---- Life.Cat ORs for the 2000+ and 2010+ models (robust to reference level) ----

lifeCat_all_ORs <- function(model, label = NA_character_,
                            levels_expected = c("Indoor", "Outdoor", "Feral")) {
  sol <- model$Sol
  life_cols <- grep("^Life\\.Cat", colnames(sol), value = TRUE)
  if (length(life_cols) == 0) stop("No Life.Cat coefficients found in model$Sol")
  
  # Get posterior beta for a given level relative to the model's reference
  # If the coefficient does not exist, that level is the reference -> beta = 0
  get_beta <- function(level) {
    col <- paste0("Life.Cat", level)
    if (col %in% colnames(sol)) sol[, col] else rep(0, nrow(sol))
  }
  
  bIndoor  <- get_beta(levels_expected[1])
  bOutdoor <- get_beta(levels_expected[2])
  bFeral   <- get_beta(levels_expected[3])
  
  make_contrast <- function(num, den, name) {
    d <- num - den
    data.frame(
      Label = label,
      Contrast = name,
      post_mean = mean(d),
      lower_2.5 = unname(quantile(d, 0.025)),
      upper_97.5 = unname(quantile(d, 0.975)),
      OR = exp(mean(d)),
      OR_lower = exp(unname(quantile(d, 0.025))),
      OR_upper = exp(unname(quantile(d, 0.975))),
      row.names = NULL
    )
  }
  
  rbind(
    make_contrast(bOutdoor, bIndoor,  "Outdoor vs Indoor"),
    make_contrast(bIndoor,  bOutdoor, "Indoor vs Outdoor"),
    make_contrast(bFeral,   bIndoor,  "Feral vs Indoor"),
    make_contrast(bIndoor,  bFeral,   "Indoor vs Feral"),
    make_contrast(bFeral,   bOutdoor, "Feral vs Outdoor"),
    make_contrast(bOutdoor, bFeral,   "Outdoor vs Feral")
  )
}

# Run for your two year-filtered models
ors_2000 <- lifeCat_all_ORs(all.zoo.path.effects.m.r3.2000, label = "2000+")
ors_2010 <- lifeCat_all_ORs(all.zoo.path.effects.m.r3.2010, label = "2010+")

# Combine into one table
ors_years <- rbind(ors_2000, ors_2010)
ors_years

# Export 
write.csv(ors_years,
          file = "mcmcglmm_models/LifeCat_ORs_2000plus_2010plus.csv",
          row.names = FALSE)

library(dplyr)

format_OR_table <- function(df, sig = 3, drop_raw = FALSE) {

  fmt <- function(x) signif(x, sig)

  out <- df %>%
    mutate(
      post_mean_fmt = paste0(
        fmt(post_mean),
        " (", fmt(lower_2.5), ", ", fmt(upper_97.5), ")"
      ),
      OR_fmt = paste0(
        fmt(OR),
        " (", fmt(OR_lower), ", ", fmt(OR_upper), ")"
      )
    )

  if (drop_raw) {
    out <- out %>%
      select(Label, Contrast, post_mean_fmt, OR_fmt)
  }

  out
}

ors_years_fmt <- format_OR_table(ors_years, sig = 3)
ors_years_fmt

ors_years_final <- format_OR_table(ors_years, sig = 3, drop_raw = TRUE)

ors_years_final

# CSV
write.csv(
  ors_years_final,
  "mcmcglmm_models/LifeCat_ORs_Formatted_3sig.csv",
  row.names = FALSE
)

# Excel
library(writexl)
write_xlsx(
  ors_years_final,
  "mcmcglmm_models/LifeCat_ORs_Formatted_3sig.xlsx"
)


```

```{r Pathogen_Diversity, message=TRUE, warning=TRUE}
library(vegan)
library(tidyr)
library(dplyr)
library(writexl)
library (tibble)

# Load necessary libraries
library(iNEXT)
library(ggplot2)
path.div<-read.csv("DiversityR1.csv", stringsAsFactors = FALSE)

# Prepare the data: Filter for relevant Life.Cat categories and path.type
path.div_filtered <- path.div %>%
  filter(Life.Cat %in% c("Outdoor", "Feral") & path.type == "Helminth")

# Aggregate pathogen counts by Life.Cat
community_data <- path.div_filtered %>%
  count(Life.Cat, pathogen_standardized, name = "count") %>%
  pivot_wider(
    names_from  = pathogen_standardized,
    values_from = count,
    values_fill = 0
  )

# Convert the data to a list format for iNEXT
community_list <- split(as.data.frame(community_data[, -1]), community_data$Life.Cat)
community_list <- lapply(community_list, colSums)

# Perform rarefaction and extrapolation analysis
rare_curve <- iNEXT(community_list, q = 0, datatype = "abundance", endpoint = 200)

# Plot rarefaction curves with confidence intervals
FeralvsOut<-ggiNEXT(rare_curve, type = 1) +
  labs(
    x = "Sample Size (number of cats tested)",
    y = "Helminth Pathogen Richness"
  ) +
  theme_minimal() +
  theme(
    text = element_text(family = "Times")
  )

###### All richness #####
# Prepare the data: Filter for relevant Life.Cat categories and path.type
path.div_filtered.fio <- path.div %>%
  filter(Life.Cat %in% c("Outdoor", "Feral", "Indoor") & path.type == "Helminth")
# Aggregate pathogen counts by Life.Cat
community_data.fio <- path.div_filtered.fio %>%
  group_by(Life.Cat, pathogen_standardized) %>%
  summarise(count = n(), .groups = "drop") %>%
  pivot_wider(names_from = pathogen_standardized, values_from = count, values_fill = list(count = 0))

# Convert the data to a list format for iNEXT
community_list <- split(as.data.frame(community_data.fio[, -1]), community_data.fio$Life.Cat)
community_list <- lapply(community_list, colSums)

# Perform rarefaction and extrapolation analysis
rare_curve.fio <- iNEXT(community_list, q = 0, datatype = "abundance", endpoint = 200)

# Plot rarefaction curves with confidence intervals
FIO.Div<-ggiNEXT(rare_curve.fio, type = 1) +
  labs(
    x = "Sample Size (number of cats tested)",
    y = "Helminth Pathogen Richness"
  ) +
  theme_minimal() +
  theme(
    text = element_text(family = "Times", size = 16)
  )

# Save as .tiff with high resolution
ggsave(
  filename = "FIO_Div.tiff",
  plot = FIO.Div,
  device = "tiff",
  dpi = 300,         # resolution (300 is standard for journals, 600 for line art)
  width = 7,         # in inches
  height = 5,
  units = "in",
  compression = "lzw" # use "lzw" or "zip" if journal requires compression
)

# Extract the asymptotic richness estimates from rare_curve.a
richness_estimates <- rare_curve.fio$AsyEst

# Print the full richness estimate table to inspect
print(richness_estimates)

# Extract specific richness and CI values for each category (Indoor, Outdoor, Feral)
# Ensure the column names match (e.g., 'Estimator', 'LCL', 'UCL', and 'site' or similar)
indoor_richness <- richness_estimates %>%
  dplyr::filter(Assemblage == "Indoor") %>%
  dplyr::select(Estimator, LCL, UCL)

outdoor_richness <- richness_estimates %>%
  dplyr::filter(Assemblage == "Outdoor") %>%
  dplyr::select(Estimator, LCL, UCL)

feral_richness <- richness_estimates %>%
  dplyr::filter(Assemblage == "Feral") %>%
  dplyr::select(Estimator, LCL, UCL)

# Print the results
cat("Indoor Pathogen Richness:\n")
print(indoor_richness)

cat("\nOutdoor Pathogen Richness:\n")
print(outdoor_richness)

cat("\nFeral Pathogen Richness:\n")
print(feral_richness)
```
